# Supplementary material for: Apoptotic vesicles restore liver macrophage homeostasis to counteract type 2 diabetes
Source: J Extracell Vesicles. 2021 May 24;10(7):e12109. doi: 10.1002/jev2.12109 (PMC8144839; doi:10.1002/jev2.12109)
Supplement: Supplementary file 7 — Supporting information. [file JEV2-10-e12109-s007.xlsx]

## Sheet: Sheet1
Quantity of RNA sequencing (RNA-seq) data output
Sample	Total Raw Reads (Mb)	Total Clean Reads (Mb)	Total Clean Bases (Gb)	Clean Reads Q20 (%)	Clean Reads Q30 (%)	Clean reads ratio (%)
BMDM1	45.57	44.7	6.7	96.65	91.6	98.08
BMDM2	45.57	44.58	6.69	96.72	91.79	97.82
BMDM3	45.57	44.53	6.68	96.77	91.98	97.71
BMDM+apoV1	45.57	44.4	6.66	97.55	93.31	97.42
BMDM+apoV2	45.57	44.46	6.67	97.51	93.22	97.56
BMDM+apoV3	45.57	44.51	6.68	97.5	93.2	97.66
