# Supplementary material for: Apoptotic vesicles restore liver macrophage homeostasis to counteract type 2 diabetes
Source: J Extracell Vesicles. 2021 May 24;10(7):e12109. doi: 10.1002/jev2.12109 (PMC8144839; doi:10.1002/jev2.12109)
Supplement: Supplementary file 8 — Supporting information. [file JEV2-10-e12109-s002.xlsx]

## Sheet: Identified genes
List of all the genes identified during RNA-seq analysis
Gene IDs	Gene symbol	FPKM (BMDM1)	FPKM (BMDM2)	FPKM (BMDM3)	FPKM (BMDM+apoV1)	FPKM (BMDM+apoV2)	FPKM (BMDM+apoV3)	Read count (BMDM1)	Read count (BMDM2)	Read count (BMDM3)	Read count (BMDM+apoV1)	Read count (BMDM+apoV2)	Read count (BMDM+apoV3)	Average FPKM (BMDM)	Average FPKM (BMDM+apoV)	Average read count (BMDM)	Average read count (BMDM+apoV)	Genebank
20115	Rps7	514.78	497.26	481.66	527.71	532.52	504.94	7464	7224	7030	7546	7704	7329	497.9	521.723	7239.33	7526.33	ribosomal protein S7
16956	Lpl	1826.22	1825.54	1938.92	1047.31	820.03	986.11	129101	129120	137458	72758	57551	69717	1863.56	951.15	131893	66675.3	lipoprotein lipase
621976	Tmem170b	9.94	9.03	8.49	8.94	7.95	8.91	1267	1152	1085	1120	1006	1136	9.15333	8.6	1168	1087.33	transmembrane protein 170B
70799	Cep192	4.87	4.95	4.77	4.47	4.93	4.78	635	683	656	608	651	644	4.86333	4.72667	658	634.333	centrosomal protein 192
20501	Slc16a1	2.63	3.72	2.93	3	3.17	2.89	204	289	228	229	244	224	3.09333	3.02	240.333	232.333	solute carrier family 16 (monocarboxylic acid transporters), member 1
12428	Ccna2	0.55	1.58	0.96	0.26	1.21	0.4	26.37	76.35	46.34	12.18	57.88	20.4	1.03	0.623333	49.6867	30.1533	cyclin A2
52118	Pvr	8.21	7.6	7.52	8.56	8.31	9.28	407	377	374	417	409	460	7.77667	8.71667	386	428.667	poliovirus receptor
26384	Gnpda1	80.66	77.38	77.14	102.27	86.32	99.67	3135	3010	3009	3909	3334	3875	78.3933	96.0867	3051.33	3706	glucosamine-6-phosphate deaminase 1
320712	Abi3bp	0	0.01	0	0	0	0	0	1	0	0	0	0	0.00333333	0	0.333333	0	ABI gene family, member 3 (NESH) binding protein
171285	Havcr2	8.07	7.06	6.8	15.41	14.78	12.79	376	329	318	706	684	596	7.31	14.3267	341	662	hepatitis A virus cellular receptor 2
16190	Il4ra	30.12	20.84	24.64	35.47	28.31	36.92	2184	1592	1867	2669	2139	2772	25.2	33.5667	1881	2526.67	interleukin 4 receptor, alpha
104418	Dgkz	76.12	84.47	78.79	69.79	74.33	72.64	4786	5415	5120	4448	4808	4675	79.7933	72.2533	5107	4643.67	diacylglycerol kinase zeta
332397	Nanos1	0.07	0.15	0.03	0.12	0.1	0.06	5	10	2	8	7	4	0.0833333	0.0933333	5.66667	6.33333	nanos C2HC-type zinc finger 1
211986	Tmem18	12.55	13.35	13	12.49	13.64	12.41	638	679	663	624	689	631	12.9667	12.8467	660	648	transmembrane protein 18
243197	Mfsd7a	5.83	5.33	4.71	5.54	6.67	6.13	250	233	209	236	285	267	5.29	6.11333	230.667	262.667	major facilitator superfamily domain containing 7A
15465	Hrh1	0.05	0.05	0.08	0.03	0.08	0.01	3	3	5	2	5	1	0.06	0.04	3.66667	2.66667	histamine receptor H1
11305	Abca2	9.34	13.91	13.39	9.15	11.27	9.83	1368	2044	1977	1323	1639	1447	12.2133	10.0833	1796.33	1469.67	ATP-binding cassette, sub-family A (ABC1), member 2
240505	Cdc42bpg	1.63	2.12	1.97	2.08	3	2.42	173	221	208	215	314	256	1.90667	2.5	200.667	261.667	CDC42 binding protein kinase gamma (DMPK-like)
14633	Gli2	0	0	0	0.01	0	0	0	0	0	1	0	0	0	0.00333333	0	0.333333	GLI-Kruppel family member GLI2
13382	Dld	40.06	38.8	36.7	37.29	38.97	36.04	1540	1493	1416	1410	1489	1386	38.52	37.4333	1483	1428.33	dihydrolipoamide dehydrogenase
74486	Osbpl10	0.11	0.2	0.17	0.04	0.18	0.08	3	8	7	1	10	5	0.16	0.1	6	5.33333	oxysterol binding protein-like 10
22329	Vcam1	5.88	8.17	11.44	12.64	13.19	20.37	346	481	675	731	771	1199	8.49667	15.4	500.667	900.333	vascular cell adhesion molecule 1
19893	Rpgr	0.9	1.34	1.14	1.18	1.43	1.39	43	65	55	56	68	68	1.12667	1.33333	54.3333	64	retinitis pigmentosa GTPase regulator
319150	Hist1h3b	0.19	0	0	0	0.18	0	1	0	0	0	1	0	0.0633333	0.06	0.333333	0.333333	histone cluster 1, H3b
14872	Gstt2	2.6	2.41	2.11	2.38	3.42	2.53	53	54	47	52	74	56	2.37333	2.77667	51.3333	60.6667	glutathione S-transferase, theta 2
76071	Jakmip1	0.05	0.01	0	0.1	0	0	2	1	0	4	0	0	0.02	0.0333333	1	1.33333	janus kinase and microtubule interacting protein 1
56389	Stx5a	31.71	29.86	30.4	34.34	33.74	31.29	1026	975	992	1114	1086	1015	30.6567	33.1233	997.667	1071.67	syntaxin 5A
20821	Trim21	10.43	9.55	9.3	7.72	7.88	7.95	498	456	445	362	373	379	9.76	7.85	466.333	371.333	tripartite motif-containing 21
12143	Blk	0	0.02	0	0	0	0	0	1	0	0	0	0	0.00666667	0	0.333333	0	B lymphoid kinase
19265	Ptprcap	0.24	0.08	0	0.41	0.24	0.08	3	1	0	5	3	1	0.106667	0.243333	1.33333	3	protein tyrosine phosphatase, receptor type, C polypeptide-associated protein
319161	Hist1h4n	0	0	0.26	1.08	0.27	0.54	0	0	1	4	1	2	0.0866667	0.63	0.333333	2.33333	histone cluster 1, H4n
241158	Ankmy1	0.05	0.02	0.04	0.06	0.02	0.03	4	1	2	4	1	2	0.0366667	0.0366667	2.33333	2.33333	ankyrin repeat and MYND domain containing 1
73124	Golim4	6.36	9.98	8.32	6.8	7.66	6.66	477	753	612	507	561	502	8.22	7.04	614	523.333	golgi integral membrane protein 4
20419	Shcbp1	0.11	0.53	0.42	0.17	0.42	0.14	4	19	15	6	15	5	0.353333	0.243333	12.6667	8.66667	Shc SH2-domain binding protein 1
246694	Hps5	12.56	11.32	11.45	11.26	11.53	11.75	906	851	880	857	833	847	11.7767	11.5133	879	845.667	HPS5, biogenesis of lysosomal organelles complex 2 subunit 2
78428	Pym1	14.02	11.7	12.55	13.5	14.39	13.84	261	218	228	248	267	255	12.7567	13.91	235.667	256.667	PYM homolog 1, exon junction complex associated factor
15531	Ndst1	30.31	29.71	31.58	29.98	28.86	30.53	3887	3877	4186	3968	3758	4020	30.5333	29.79	3983.33	3915.33	N-deacetylase/N-sulfotransferase (heparan glucosaminyl) 1
246256	Fcgr4	156.49	75	84.52	117.04	69.61	88.56	3092	1484	1679	2278	1370	1751	105.337	91.7367	2085	1799.67	Fc receptor, IgG, low affinity IV
69675	Pxdn	0	0.03	0.06	0	0.07	0.06	0	4	7	0	6	7	0.03	0.0433333	3.66667	4.33333	peroxidasin
108168747	Gm46735	0.33	0.37	0.42	0.42	0.68	0.42	15	17	19	19	31	19	0.373333	0.506667	17	23	predicted gene, 46735
72357	2210016L21Rik	18.45	18.23	18.6	21.11	19.99	21.16	386	382	390	431	414	442	18.4267	20.7533	386	429	RIKEN cDNA 2210016L21 gene
18569	Pdcd4	6.94	10.19	9.23	7.2	10.35	6.92	270	401	365	270	400	267	8.78667	8.15667	345.333	312.333	programmed cell death 4
24066	Spry4	0	0.05	0.04	0	0.01	0.02	0	4	3	0	1	2	0.03	0.01	2.33333	1	sprouty RTK signaling antagonist 4
217370	Cybc1	36.59	35.93	36.99	36.95	36.5	37.39	1461	1448	1490	1453	1468	1505	36.5033	36.9467	1466.33	1475.33	cytochrome b 245 chaperone 1
22393	Wfs1	37.56	25.86	25.62	30.36	13.01	16.1	2324	1601	1590	1846	799	996	29.68	19.8233	1838.33	1213.67	wolframin ER transmembrane glycoprotein
22260	Nr1h2	55.6	51.04	52.22	54.02	55.73	53.57	1868	1717	1762	1785	1861	1801	52.9533	54.44	1782.33	1815.67	nuclear receptor subfamily 1, group H, member 2
64424	Polr1e	0.99	1.44	1.02	0.96	1.29	1.3	61	89	63	58	79	80	1.15	1.18333	71	72.3333	polymerase (RNA) I polypeptide E
54710	Hs3st3b1	0.01	0.01	0.01	0	0.01	0	1	1	1	0	1	0	0.01	0.00333333	1	0.333333	heparan sulfate (glucosamine) 3-O-sulfotransferase 3B1
238023	Hexdc	2.54	2.57	2.64	3.39	3.21	3.26	81	81	88	112	105	106	2.58333	3.28667	83.3333	107.667	hexosaminidase (glycosyl hydrolase family 20, catalytic domain) containing
77128	Crebrf	12.37	10.54	11.26	11.63	11.23	11.38	1644	1401	1504	1520	1488	1515	11.39	11.4133	1516.33	1507.67	CREB3 regulatory factor
70584	Pak4	3.74	4.26	4.21	4.37	3.65	4.1	186	213	211	214	181	204	4.07	4.04	203.333	199.667	p21 (RAC1) activated kinase 4
22375	Wars	14.12	13.79	14.14	15.58	15.24	14.31	661	652	677	716	708	687	14.0167	15.0433	663.333	703.667	tryptophanyl-tRNA synthetase
66489	Rpl35	944.95	925.19	904.21	922.54	986.4	975.15	4954	4876	4812	4809	5218	5131	924.783	961.363	4880.67	5052.67	ribosomal protein L35
317750	Slc24a5	1.34	5.26	1.89	0.64	3.67	1.54	43.5	171.35	61.54	20.33	118.5	50.18	2.83	1.95	92.13	63.0033	solute carrier family 24, member 5
68255	Tmem86b	1.63	1.56	1.6	1.7	1.71	2.37	41	42	40	42	40	57.01	1.59667	1.92667	41	46.3367	transmembrane protein 86B
18605	Enpp1	5.57	4.68	4.85	6.89	4.93	5.66	670	562	584	813	587	680	5.03333	5.82667	605.333	693.333	ectonucleotide pyrophosphatase/phosphodiesterase 1
70779	Prdm5	0	0	0	0	0.03	0	0	0	0	0	1	0	0	0.01	0	0.333333	PR domain containing 5
67618	Aasdhppt	5.99	5.89	4.69	4.79	5.48	5.15	233	233	196	192	209	200	5.52333	5.14	220.667	200.333	aminoadipate-semialdehyde dehydrogenase-phosphopantetheinyl transferase
77422	C330018D20Rik	2.67	2.85	2.59	3.29	3.09	2.95	96	85	83	89	86	90	2.70333	3.11	88	88.3333	RIKEN cDNA C330018D20 gene
12349	Car2	1.08	3.93	1	1.16	2.02	1.22	31	114	29	32	58	36	2.00333	1.46667	58	42	carbonic anhydrase 2
18655	Pgk1	145.95	171.06	168.12	155	190.71	156.84	4411	5175	5102	4609	5732	4742	161.71	167.517	4896	5027.67	phosphoglycerate kinase 1
23947	Mid2	0.04	0.03	0.02	0.03	0.03	0	4	3	2	3	3	0	0.03	0.02	3	2	midline 2
320438	Alg6	2.86	3.03	2.82	2.73	2.82	2.86	129	132	132	128	130	132	2.90333	2.80333	131	130	asparagine-linked glycosylation 6 (alpha-1,3,-glucosyltransferase)
72500	Ier5l	2.15	4.45	5.69	2.46	4.05	4.03	55	114	146	62	103	103	4.09667	3.51333	105	89.3333	immediate early response 5-like
14976	Pfdn6	27.44	25.39	28.28	21.85	24.65	25.22	277	257	288	218	249	255	27.0367	23.9067	274	240.667	prefoldin subunit 6
11461	Actb	1285.7	1381.55	1245.04	1508.26	1460.17	1545.6	41079	44184	39940	47410	46389	49402	1304.1	1504.68	41734.3	47733.7	actin, beta
71764	C2cd2l	16.94	22.31	20.37	26.09	31.93	28.66	1053	1426	1312	1573	1993	1778	19.8733	28.8933	1263.67	1781.33	C2 calcium-dependent domain containing 2-like
56874	Rnf32	0.02	0.04	0	0.04	0.04	0.02	1	2	0	1	2	1	0.02	0.0333333	1	1.33333	ring finger protein 32
68098	Rchy1	18.91	17.03	18.69	18.32	18.79	19.57	633	572	630	601	623	654	18.21	18.8933	611.667	626	ring finger and CHY zinc finger domain containing 1
67122	Nrarp	0	0	0	0	0	0.02	0	0	0	0	0	1	0	0.00666667	0	0.333333	Notch-regulated ankyrin repeat protein
14104	Fasn	6.89	7.45	7.33	6.51	6.59	7.46	1225	1326	1306	1137	1162	1326	7.22333	6.85333	1285.67	1208.33	fatty acid synthase
232798	Leng8	44.02	43.6	46.68	50.76	52.94	56.01	3733	3645	3972	4226	4450	4705	44.7667	53.2367	3783.33	4460.33	leukocyte receptor cluster (LRC) member 8
107271	Yars	6.85	6.72	6.02	6.21	6.33	6.27	338	327	298	296	310	309	6.53	6.27	321	305	tyrosyl-tRNA synthetase
12442	Ccnb2	0.16	1.59	0.36	0.28	1.16	0.16	4	40	9	7	29	4	0.703333	0.533333	17.6667	13.3333	cyclin B2
271508	4933408B17Rik	0	0	0	0.03	0.03	0.03	0	0	0	2.39	2.28	2.32	0	0.03	0	2.33	RIKEN cDNA 4933408B17 gene
56198	Heyl	0	0.01	0.01	0	0.01	0	0	1	1	0	1	0	0.00666667	0.00333333	0.666667	0.333333	hairy/enhancer-of-split related with YRPW motif-like
75180	Tmem269	0.1	0.2	0.15	0.11	0.3	0.01	3	8	3	5	10	1	0.15	0.14	4.66667	5.33333	transmembrane protein 269
30946	Abt1	2.86	2.41	2.3	2.51	2.54	2.66	223	188	180	193	197	208	2.52333	2.57	197	199.333	activator of basal transcription 1
319164	Hist1h2ac	0.38	0.53	0.38	0.38	0	0.67	2.26	3.15	2.28	2.19	0	3.97	0.43	0.35	2.56333	2.05333	histone cluster 1, H2ac
239554	Foxred2	8.32	9.03	9.51	8.74	10.16	9.91	711	781	821	735	863	845	8.95333	9.60333	771	814.333	FAD-dependent oxidoreductase domain containing 2
68126	Fahd2a	3.28	2.94	3.81	2.94	3.74	3.51	55	53	68	51	59	66	3.34333	3.39667	58.6667	58.6667	fumarylacetoacetate hydrolase domain containing 2A
66074	Tmem167	4.56	4.61	4.43	4.71	4.73	4.18	883	893	860	896	909	810	4.53333	4.54	878.667	871.667	transmembrane protein 167
102641028	LOC102641028	0.3	0.08	0.23	0.15	0.23	0.15	8	2	6	4	6	4	0.203333	0.176667	5.33333	4.66667	uncharacterized LOC102641028
13850	Ephx2	0.06	0.15	0.06	0.18	0.09	0.2	2	5	2	6	3	7	0.09	0.156667	3	5.33333	epoxide hydrolase 2, cytoplasmic
108755	Lyrm2	10.48	11.07	10.29	10.59	9.82	10.85	225	238	222	224	210	233	10.6133	10.42	228.333	222.333	LYR motif containing 2
110197	Dgkg	0.05	0.14	0.08	0.04	0.04	0.02	5	14	8	3	2	2	0.09	0.0333333	9	2.33333	diacylglycerol kinase, gamma
74182	Gpcpd1	13.5	12.24	12.15	16.22	17.01	16.21	840	766	755	974	1040	1003	12.63	16.48	787	1005.67	glycerophosphocholine phosphodiesterase 1
104458	Rars	38.47	40.76	36.6	37.44	40.5	34.64	1377	1460	1315	1318	1441	1240	38.61	37.5267	1384	1333	arginyl-tRNA synthetase
66307	Isoc1	18.4	18.98	16.87	14.03	14.96	14.64	803	829	739	602	649	639	18.0833	14.5433	790.333	630	isochorismatase domain containing 1
105014	Rdh14	11.34	12.63	11.79	12.28	13.21	12.22	270	301	282	288	313	291	11.92	12.57	284.333	297.333	retinol dehydrogenase 14 (all-trans and 9-cis)
12419	Cbx5	2.46	3.36	3.65	2.86	4.87	3.47	388	457	403	441	485	504	3.15667	3.73333	416	476.667	chromobox 5
223922	Atf7	10.92	10.92	10.44	11.39	11.48	12.01	1383	1376	1346	1423	1442	1491	10.76	11.6267	1368.33	1452	activating transcription factor 7
28006	Washc2	35.14	34.4	36.07	42.75	43.86	43.58	2641	2588	2720	3159	3273	3277	35.2033	43.3967	2649.67	3236.33	WASH complex subunit 2`
21408	Zfp354a	0.01	0.03	0	0.02	0.01	0.04	1	2	0	1	1	3	0.0133333	0.0233333	1	1.66667	zinc finger protein 354A
231807	BC037034	32.25	34.49	35.87	33.35	35.15	36.02	1253	1333	1398	1263	1377	1408	34.2033	34.84	1328	1349.33	cDNA sequence BC037034
26456	Sema4g	0	0	0	0.05	0	0	0	0	0	4	0	0	0	0.0166667	0	1.33333	sema domain, immunoglobulin domain (Ig), transmembrane domain (TM) and short cytoplasmic domain, (semaphorin) 4G
12995	Csnk2a1	23.23	22.67	22.39	22.61	23.56	21.52	1709	1669	1652	1634	1721	1584	22.7633	22.5633	1676.67	1646.33	casein kinase 2, alpha 1 polypeptide
11717	Ampd3	21.64	17.28	20.35	21.95	23.48	25.08	1355.99	1143.97	1358.95	1395.97	1457.26	1607.97	19.7567	23.5033	1286.3	1487.07	adenosine monophosphate deaminase 3
76974	Urah	0	0	0	0	0	0.11	0	0	0	0	0	1	0	0.0366667	0	0.333333	urate (5-hydroxyiso-) hydrolase
74481	Batf2	4.38	3.96	3.48	4.23	3.61	3.31	106	100	88	98	88	83	3.94	3.71667	98	89.6667	basic leucine zipper transcription factor, ATF-like 2
83767	Wasf1	0.14	0.09	0.08	0.12	0.12	0.02	6	4	4	6	6	1	0.103333	0.0866667	4.66667	4.33333	WAS protein family, member 1
268465	Eme1	0.11	0.39	0.16	0.16	0.26	0.24	4	15	6	6	10	9	0.22	0.22	8.33333	8.33333	essential meiotic structure-specific endonuclease 1
116848	Baz2a	19.47	19.48	21.59	21.22	20.32	20.63	2684	2779	3155	2977	2922	2966	20.18	20.7233	2872.67	2955	bromodomain adjacent to zinc finger domain, 2A
218543	Srek1	10.51	10.21	10.33	10.59	10.49	10.56	1006	1063	1061	1050	1059	1049	10.35	10.5467	1043.33	1052.67	splicing regulatory glutamine/lysine-rich protein 1
20130	Rras	45.06	45.25	43.08	45.14	54.76	47.91	641	645	617	634	778	683	44.4633	49.27	634.333	698.333	related RAS viral (r-ras) oncogene
380921	Dgkh	1.14	1.77	1.63	1.15	1.54	1.35	295	450	423	295	401	350	1.51333	1.34667	389.333	348.667	diacylglycerol kinase, eta
20102	Rps4x	887.24	838.39	807.72	887.23	929.86	875.74	11895	11254	10893	11749	12459	11762	844.45	897.61	11347.3	11990	ribosomal protein S4, X-linked
76816	Sdccag8	9.67	9.48	9.28	9.8	9.75	9.28	455.87	442.08	435.33	447.14	457.83	436.72	9.47667	9.61	444.427	447.23	serologically defined colon cancer antigen 8
71952	Riox1	6.47	8	7.71	6.71	6.51	6.37	256.75	317.75	307.26	261.83	257	252.9	7.39333	6.53	293.92	257.243	ribosomal oxygenase 1
217707	Coq6	3.35	2.71	3.07	3.91	3.48	2.9	88	71	81	101	91	76	3.04333	3.43	80	89.3333	coenzyme Q6 monooxygenase
380928	Lmo7	0.01	0	0	0	0	0	1	0	0	0	0	0	0.00333333	0	0.333333	0	LIM domain only 7
219148	Fam167a	0.01	0	0	0	0.01	0	1	0	0	0	1	0	0.00333333	0.00333333	0.333333	0.333333	family with sequence similarity 167, member A
72297	B3gnt3	11.11	14.14	13.26	12.14	15.62	12.7	431	544	507	468	603	487	12.8367	13.4867	494	519.333	UDP-GlcNAc:betaGal beta-1,3-N-acetylglucosaminyltransferase 3
104174	Gldc	0.06	0.11	0	0.09	0.12	0.06	4	7	0	6	8	4	0.0566667	0.09	3.66667	6	glycine decarboxylase
320145	Sp8	0	0	0	0	0.03	0	0	0	0	0	2	0	0	0.01	0	0.666667	trans-acting transcription factor 8
102639054	102639054	0.05	0	0	0.04	0	0.04	2	0	0	1	0	1	0.0166667	0.0266667	0.666667	0.666667	NA
67510	Tvp23b	12.11	11.36	11.24	11.83	12.84	12.23	347	327	324	333	366	352	11.57	12.3	332.667	350.333	trans-golgi network vesicle protein 23B
19188	Psme2	124.47	110.17	107.03	94.09	90.67	94.54	1664.42	1479.31	1442.59	1244.06	1213.29	1268.02	113.89	93.1	1528.77	1241.79	proteasome (prosome, macropain) activator subunit 2 (PA28 beta)
107686	Snrpd2	43.26	43.74	41.01	43.92	49.87	45.84	255	259	245	257	296	271	42.67	46.5433	253	274.667	small nuclear ribonucleoprotein D2
74442	Sgms2	6.29	5	5.22	11.33	11.84	13.13	624	497	523	1118	1174	1313	5.50333	12.1	548	1201.67	sphingomyelin synthase 2
104111	Adcy3	5.32	5.33	7.1	6.45	6.69	7.59	432.45	433.95	575.07	512.24	529.51	611.53	5.91667	6.91	480.49	551.093	adenylate cyclase 3
110902	Chrna2	0.03	0.11	0.03	0.05	0.05	0	2	7	2	3	3	0	0.0566667	0.0333333	3.66667	2	cholinergic receptor, nicotinic, alpha polypeptide 2 (neuronal)
14852	Gspt1	15.59	17.63	15.93	15.09	16.35	16.08	1889	2138	1936	1797	1966	1949	16.3833	15.84	1987.67	1904	G1 to S phase transition 1
215194	Kri1	10.71	10	9.99	11.51	12.35	10.51	474.39	443.09	443.77	501.4	543.31	465.54	10.2333	11.4567	453.75	503.417	KRI1 homolog
19280	Ptprs	5.81	9.29	7.24	7.68	9.8	7.35	633	1026	793	855	1070	807	7.44667	8.27667	817.333	910.667	protein tyrosine phosphatase, receptor type, S
320111	Prr18	0.05	0.05	0.14	0.04	0.07	0.09	3	3	8	2	4	5	0.08	0.0666667	4.66667	3.66667	proline rich 18
234839	Piezo1	35.01	55.14	51.31	31.13	45.85	35.35	4130.86	6974.17	6728.17	3935.11	5748.55	4481.34	47.1533	37.4433	5944.4	4721.67	piezo-type mechanosensitive ion channel component 1
20480	Clpb	3.67	4.17	4.26	4.11	4.89	4.13	289	328	344	321	382	330	4.03333	4.37667	320.333	344.333	ClpB caseinolytic peptidase B
74450	Pank2	14.21	14.89	13.09	13.96	14.46	13.5	1047.63	1090.76	957.61	999.14	1044.03	987.55	14.0633	13.9733	1032	1010.24	pantothenate kinase 2
667277	C1rb	0	0.04	0	0	0	0	0	1.55	0	0	0	0	0.0133333	0	0.516667	0	complement component 1, r subcomponent B
12565	Cdh9	0	0	0	0.02	0	0.02	0	0	0	1	0	1	0	0.0133333	0	0.666667	cadherin 9
66075	Chchd3	37.85	37.61	34.63	39.96	42.08	40.57	721	730	669	718	786	748	36.6967	40.87	706.667	750.667	coiled-coil-helix-coiled-coil-helix domain containing 3
75482	Hspb9	0.98	0.59	0.48	0.79	1.76	0.49	10	6	5	8	18	5	0.683333	1.01333	7	10.3333	heat shock protein, alpha-crystallin-related, B9
319178	Hist1h2bb	0	0	0.17	0	0.17	0	0	0	1	0	1	0	0.0566667	0.0566667	0.333333	0.333333	histone cluster 1, H2bb
66607	Ms4a4d	0.04	0	0	0.04	0.04	0	1	0	0	1	1	0	0.0133333	0.0266667	0.333333	0.666667	membrane-spanning 4-domains, subfamily A, member 4D
171194	Vmn1r4	0	0	0	0.02	0.03	0	0	0	0	1	1	0	0	0.0166667	0	0.666667	vomeronasal 1 receptor 4
331532	Tceal5	0.13	0	0	0	0	0.13	2	0	0	0	0	2	0.0433333	0.0433333	0.666667	0.666667	transcription elongation factor A (SII)-like 5
226098	Hectd2	0.54	0.73	0.43	0.43	0.43	0.54	40	55	31	29	34	31	0.566667	0.466667	42	31.3333	HECT domain E3 ubiquitin protein ligase 2
232146	Eva1a	0	0.03	0	0	0	0.04	0	1	0	0	0	1	0.01	0.0133333	0.333333	0.333333	eva-1 homolog A (C. elegans)
103768	Tubg2	0.04	0	0	0.07	0	0	1	0	0	2	0	0	0.0133333	0.0233333	0.333333	0.666667	tubulin, gamma 2
21941	Tnfrsf8	0.04	0.08	0.04	0.12	0.04	0.08	1	2	1	3	1	2	0.0533333	0.08	1.33333	2	tumor necrosis factor receptor superfamily, member 8
16418	Eif6	31.63	32.95	32.55	31.84	33.9	34.25	766	799	792	759	817	830	32.3767	33.33	785.667	802	eukaryotic translation initiation factor 6
72502	Cwf19l1	4.35	3.67	4.08	3.98	3.64	3.93	230	217	229	227	204	219	4.03333	3.85	225.333	216.667	CWF19-like 1, cell cycle control (S. pombe)
17330	Minpp1	14.44	16.51	14.08	14.82	15.25	14.59	645	738	631	651	677	652	15.01	14.8867	671.333	660	multiple inositol polyphosphate histidine phosphatase 1
67775	Rtp4	122.08	60.03	67.49	63.97	26.85	46.68	3133	1544	1743	1615	685	1199	83.2	45.8333	2140	1166.33	receptor transporter protein 4
56459	Sae1	15.99	19.75	16.8	16.46	18.48	15.7	529	651	559	534	606	519	17.5133	16.88	579.667	553	SUMO1 activating enzyme subunit 1
622404	Ccdc107	18.6	22.62	20.98	15.64	16.36	19.92	225	273	253	185	195	238	20.7333	17.3067	250.333	206	coiled-coil domain containing 107
67451	Pkp2	1.33	5.76	2.59	0.92	3.63	0.91	66	286	129	45	179	45	3.22667	1.82	160.333	89.6667	plakophilin 2
74251	Ankrd9	1.5	2.15	1.67	2.15	2.22	2.14	52	70	55	70	67	68	1.77333	2.17	59	68.3333	ankyrin repeat domain 9
14058	F10	30.61	22.57	25.55	22.23	16.2	20.08	1404	1036	1176	1003	739	921	26.2433	19.5033	1205.33	887.667	coagulation factor X
74522	Morc2a	7.66	8.03	7.66	7.97	7.68	7.86	684	741	725	718	697	726	7.78333	7.83667	716.667	713.667	microrchidia 2A
328833	Treml2	3.18	0.6	0.53	1.54	0.2	0.57	253	48	42	120	16	45	1.43667	0.77	114.333	60.3333	triggering receptor expressed on myeloid cells-like 2
69256	Zfp397	8.38	8.21	8.4	8.37	7.06	7.11	809.88	793.25	812.95	793.03	676.43	686.74	8.33	7.51333	805.36	718.733	zinc finger protein 397
223828	Pphln1	10.43	11.76	10.77	9.88	10.32	10.62	705	793	725	649	686	711	10.9867	10.2733	741	682	periphilin 1
332131	Krt78	0	0	0	0	0.02	0.02	0	0	0	0	1	1	0	0.0133333	0	0.666667	keratin 78
329165	Abi2	5.17	6.27	5.93	4.98	5.21	4.52	548	658	632	519	556	480	5.79	4.90333	612.667	518.333	abl-interactor 2
69806	Slc39a11	28.91	31.59	29.46	26.36	26.09	26.06	1354	1481	1388	1220	1217	1225	29.9867	26.17	1407.67	1220.67	solute carrier family 39 (metal ion transporter), member 11
243853	Fkrp	14.92	15.17	14.86	18.2	17.33	16.25	719	730	720	860	829	783	14.9833	17.26	723	824	fukutin related protein
52440	Tax1bp1	81.07	84.72	87.88	80.24	83.74	81.71	4608	4819	5010	4482	4726	4646	84.5567	81.8967	4812.33	4618	Tax1 (human T cell leukemia virus type I) binding protein 1
107513	Ssr1	25.74	27.62	26.43	25.68	26.05	24.92	2590	2767	2677	2547	2679	2523	26.5967	25.55	2678	2583	signal sequence receptor, alpha
54218	B3galt4	7.97	7.38	8.52	8.42	9.03	6.96	205	190	220	213	231	179	7.95667	8.13667	205	207.667	UDP-Gal:betaGlcNAc beta 1,3-galactosyltransferase, polypeptide 4
99334	Zscan29	13.56	12.06	12.85	12.46	10.47	12.01	943	821	882	870	733	859	12.8233	11.6467	882	820.667	zinc finger SCAN domains 29
66464	Taf12	17.06	13.73	16.04	16.95	17.46	15.2	370	299	349	362	377	329	15.61	16.5367	339.333	356	TATA-box binding protein associated factor 12
79565	Mettl27	1.3	2.82	2.33	1.54	3.08	2.1	60	130	109	68	138	95	2.15	2.24	99.6667	100.333	methyltransferase like 27
213391	Rassf4	89.06	72.5	77.92	82.49	78.81	84.31	10019	8158	8785	9116	8796	9484	79.8267	81.87	8987.33	9132	Ras association (RalGDS/AF-6) domain family member 4
101187	Parp11	6.69	5.4	5.23	5.71	4.78	5.52	443	364	354	376	315	369	5.77333	5.33667	387	353.333	poly (ADP-ribose) polymerase family, member 11
56380	Arid3b	3.64	3.31	4.15	3.94	3.62	3.36	230	213	263	254	239	222	3.7	3.64	235.333	238.333	AT rich interactive domain 3B (BRIGHT-like)
18113	Nnmt	0.15	0.13	0.39	1.11	0.8	1.03	2	2	6	15	13	16	0.223333	0.98	3.33333	14.6667	nicotinamide N-methyltransferase
20439	Siah2	5.51	5.79	6.14	5.68	6.4	6.29	231	243	255	236	267	264	5.81333	6.12333	243	255.667	siah E3 ubiquitin protein ligase 2
56550	Ube2d2a	56.91	59.15	57.39	57.1	59.17	60.29	2402	2499	2431	2370	2482	2545	57.8167	58.8533	2444	2465.67	ubiquitin-conjugating enzyme E2D 2A
72324	Plxdc1	13.58	20.85	15.38	14.99	18.93	15.63	664	1020	757	721	920	772	16.6033	16.5167	813.667	804.333	plexin domain containing 1
244879	Npat	4.09	4	4.14	3.97	4.29	3.96	425	422	424	415	455	410	4.07667	4.07333	423.667	426.667	nuclear protein in the AT region
229687	Chil5	0.05	0.01	0.02	0.03	0.07	0.06	4	1	2	3	6	5	0.0266667	0.0533333	2.33333	4.66667	chitinase-like 5
72077	Gcnt3	0	0	0.01	0	0	0	0	0	1	0	0	0	0.00333333	0	0.333333	0	glucosaminyl (N-acetyl) transferase 3, mucin type
77006	Ddrgk1	65.88	54.41	58.15	64.69	63.77	67.6	1147	945	1021	1106	1108	1175	59.48	65.3533	1037.67	1129.67	DDRGK domain containing 1
381760	Ssbp1	20.56	16.13	15.01	17.74	17.13	16.08	469	369	343	409	400	371	17.2333	16.9833	393.667	393.333	single-stranded DNA binding protein 1
56809	Gmeb1	2.44	3.55	3.03	3.05	3.32	3.31	247	287	267	268	282	296.63	3.00667	3.22667	267	282.21	glucocorticoid modulatory element binding protein 1
76263	Gstk1	3.88	4.15	4.35	5.02	4.67	4.09	54	58	61	69	65	57	4.12667	4.59333	57.6667	63.6667	glutathione S-transferase kappa 1
74316	Isca2	20.87	18.09	20.82	19.79	18.31	20.4	268	233	269	251	235	262	19.9267	19.5	256.667	249.333	iron-sulfur cluster assembly 2
105675	Ppif	3.33	3.29	3.21	3.17	3.19	3.23	84	83	81	78	80	81	3.27667	3.19667	82.6667	79.6667	peptidylprolyl isomerase F (cyclophilin F)
11840	Arf1	227.72	219.32	220.54	226.21	225.24	221.6	6785	6538	6594	6632	6674	6604	222.527	224.35	6639	6636.67	ADP-ribosylation factor 1
12212	Chic1	0	0.01	0	0	0	0	0	1	0	0	0	0	0.00333333	0	0.333333	0	cysteine-rich hydrophobic domain 1
66094	Lsm7	28.92	30.04	29.4	21.83	24.03	25.59	160	168	165	121	134	144	29.4533	23.8167	164.333	133	LSM7 homolog, U6 small nuclear RNA and mRNA degradation associated
433375	Creg1	504.99	707.46	663.36	497.41	594.34	551.83	17721	24316	22843	16799	20387	19151	625.27	547.86	21626.7	18779	cellular repressor of E1A-stimulated genes 1
194952	Jmjd4	1.96	1.75	2.09	2.55	2.23	1.85	151	136	162	195	170	144	1.93333	2.21	149.667	169.667	jumonji domain containing 4
16492	Kcna4	0	0	0.01	0	0	0	0	0	1	0	0	0	0.00333333	0	0.333333	0	potassium voltage-gated channel, shaker-related subfamily, member 4
20742	Sptbn1	9.59	12.02	11.65	10.64	11.5	10.94	1465	1833	1783	1609	1761	1681	11.0867	11.0267	1693.67	1683.67	spectrin beta, non-erythrocytic 1
71742	Ulk3	3.72	3.94	3.97	4.38	4.5	4.23	198	220	216	226	234	236	3.87667	4.37	211.333	232	unc-51-like kinase 3
19765	Ralbp1	28.1	26.53	26.93	26.16	28.49	28.46	1856	1751	1782	1699	1870	1876	27.1867	27.7033	1796.33	1815	ralA binding protein 1
22247	Umps	9.92	10.49	9.34	9.14	8.78	7.74	553	585	522	500	486	431	9.91667	8.55333	553.333	472.333	uridine monophosphate synthetase
72544	Exosc6	6.48	7.37	7.58	6.82	8.03	5.91	137	156	161	142	169	125	7.14333	6.92	151.333	145.333	exosome component 6
102636251	Gm33370	1.57	0.38	1.43	1	0.97	1.02	20	12	15	10	10	11	1.12667	0.996667	15.6667	10.3333	predicted gene, 33370
67276	Eri1	8.55	8.63	8.45	8.11	8.4	8.44	763	770	756	711	744	753	8.54333	8.31667	763	736	exoribonuclease 1
19712	Rest	2.99	3.94	4.2	3.06	3.77	3.75	222	293	310	221	275	273	3.71	3.52667	275	256.333	RE1-silencing transcription factor
17281	Fyco1	5.82	6.56	6.92	6.74	6.87	7.19	801	906.54	958.25	913.01	942.38	995.28	6.43333	6.93333	888.597	950.223	FYVE and coiled-coil domain containing 1
217232	Cdc27	7.77	8.02	7.92	7.67	8.14	7.19	767	788	778	739	795	708	7.90333	7.66667	777.667	747.333	cell division cycle 27
67657	Rabl3	3.82	3.73	3.72	3.46	3.87	3.61	129	126	126	115	130	122	3.75667	3.64667	127	122.333	RAB, member RAS oncogene family-like 3
18028	Nfib	0	0.01	0.03	0	0.01	0.04	0	2	5	0	2	6	0.0133333	0.0166667	2.33333	2.66667	nuclear factor I/B
12504	Cd4	2.79	3.05	1.59	3.97	3.95	3.94	150	163	85	208	209	211	2.47667	3.95333	132.667	209.333	CD4 antigen
67230	Zfp329	3.12	2.91	2.93	3.36	2.99	3.41	397	366	366	421	374	435	2.98667	3.25333	376.333	410	zinc finger protein 329
269389	Tox2	0.09	0.33	0.16	0.17	0.07	0.04	3	11	6	5	2	1	0.193333	0.0933333	6.66667	2.66667	TOX high mobility group box family member 2
13496	Arid3a	11.56	14.48	14.2	14.02	14.42	15.92	1084	1363	1344	1291	1351	1498	13.4133	14.7867	1263.67	1380	AT rich interactive domain 3A (BRIGHT-like)
319480	Itga11	0	0.01	0	0	0	0	0	1	0	0	0	0	0.00333333	0	0.333333	0	integrin alpha 11
24001	Tiam2	0.16	0.12	0.11	0.26	0.14	0.17	7	6	5	11	7	10	0.13	0.19	6	9.33333	T cell lymphoma invasion and metastasis 2
67872	Nsmce4a	24.8	23.03	22.33	21.75	25.23	24.79	575	534	521	496	581	575	23.3867	23.9233	543.333	550.667	NSE4 homolog A, SMC5-SMC6 complex component
59288	Dctn5	54.52	48.35	51.83	54.94	52.73	56.82	1357	1205	1296	1346	1306	1415	51.5667	54.83	1286	1355.67	dynactin 5
70646	Naa30	5.53	6.05	6.38	6.49	5.89	6.2	420	427	451	456	417	439	5.98667	6.19333	432.667	437.333	N(alpha)-acetyltransferase 30, NatC catalytic subunit
56838	Ccl28	0.12	0.16	0.06	0.21	0.28	0.15	8	10	4	13	18	10	0.113333	0.213333	7.33333	13.6667	chemokine (C-C motif) ligand 28
17748	Mt1	146.19	125.69	122.85	154.5	139.44	146.41	1007	868	857	1054	964	1011	131.577	146.783	910.667	1009.67	metallothionein 1
67210	Gatad1	22.02	23.6	23.51	22.77	23.3	23.22	955	1024	1023	971	1004	1007	23.0433	23.0967	1000.67	994	GATA zinc finger domain containing 1
66882	Bzw1	72.33	85.26	81.21	73.21	78.97	79.69	3878	4517	4310	3859	4200	4246	79.6	77.29	4235	4101.67	basic leucine zipper and W2 domains 1
101055939	Gm4869	0	0.02	0	0	0	0	0	1	0	0	0	0	0.00666667	0	0.333333	0	predicted gene 4869
11812	Apoc1	2.05	0.2	1.01	2.47	1.42	3.06	10	1	5	12	7	15	1.08667	2.31667	5.33333	11.3333	apolipoprotein C-I
241850	Abhd16b	0	0	0	0.03	0	0	0	0	0	1	0	0	0	0.01	0	0.333333	abhydrolase domain containing 16B
18479	Pak1	14.14	16.49	11.88	10.26	11.75	9.09	746	871	629	532	616	480	14.17	10.3667	748.667	542.667	p21 (RAC1) activated kinase 1
70190	2610036A22Rik	1.09	0.73	0.87	0.83	0.57	0.54	52.99	35.89	42.58	41.24	28	25.81	0.896667	0.646667	43.82	31.6833	RIKEN cDNA 2610036A22 gene
108927	Lhfp	0.57	0.29	0.43	0.46	0.11	0.29	20	10	15	16	4	10	0.43	0.286667	15	10	lipoma HMGIC fusion partner
66126	Elof1	37.02	37.81	34.78	37.3	39.52	40.38	519	537	496	523	562	574	36.5367	39.0667	517.333	553	ELF1 homolog, elongation factor 1
14534	Kat2a	17.58	18.3	18.27	18.03	17.62	18.97	910	959	974	938	924	995	18.05	18.2067	947.667	952.333	K(lysine) acetyltransferase 2A
13803	Enc1	5.94	8.6	5.57	4.74	4.46	4.49	495	717	465	388	369	374	6.70333	4.56333	559	377	ectodermal-neural cortex 1
544717	1190007I07Rik	6.46	7.01	5.31	6.4	6.63	4.67	64	71	56	65	68	48	6.26	5.9	63.6667	60.3333	RIKEN cDNA 1190007I07 gene
77766	Elp4	0.98	1.02	1	1.04	0.97	1.07	118	122	119.85	122	115.56	128	1	1.02667	119.95	121.853	elongator acetyltransferase complex subunit 4
225913	Tkfc	3.78	3.93	2.83	3.37	3.73	3.18	148	160	113	137	150	126	3.51333	3.42667	140.333	137.667	triokinase, FMN cyclase
58799	Crbn	14.85	13.82	13.63	14.23	12.81	13.37	1051.22	969.54	967.49	989.92	900.02	939.76	14.1	13.47	996.083	943.233	cereblon
74365	Lonrf3	13.93	15.81	16.66	14.09	15.52	15.46	1832	2077	2194	1819	2021	2029	15.4667	15.0233	2034.33	1956.33	LON peptidase N-terminal domain and ring finger 3
320204	Etfbkmt	2.17	2.32	2.13	2.6	4.43	3.57	58	60	57	67	115	94	2.20667	3.53333	58.3333	92	electron transfer flavoprotein beta subunit lysine methyltransferase
22040	Trex1	61.01	36.31	36.48	42.66	29.75	36.08	995	593	599	686	484	589	44.6	36.1633	729	586.333	three prime repair exonuclease 1
52592	Brms1l	4.21	3.89	3.28	4.61	3.82	4.32	184	170	144	198	166	189	3.79333	4.25	166	184.333	breast cancer metastasis-suppressor 1-like
22385	Baz1b	21.49	20.95	22.47	21.77	20.86	21.76	2456	2395	2573	2443	2365	2485	21.6367	21.4633	2474.67	2431	bromodomain adjacent to zinc finger domain, 1B
208104	Mlxip	18.71	21.24	21.72	17.95	17.39	17.97	2413	2725	2816	2276	2215	2310	20.5567	17.77	2651.33	2267	MLX interacting protein
239827	Pigz	4.11	3.38	3.67	4.19	2.45	3.83	164	131	145	161	99	153	3.72	3.49	146.667	137.667	phosphatidylinositol glycan anchor biosynthesis, class Z
20583	Snai2	0.09	0.15	0.09	0	0.06	0.06	3	5	3	0	2	2	0.11	0.04	3.66667	1.33333	snail family zinc finger 2
212442	Lactb2	19.18	17.97	18.09	18.27	18.77	18.06	601	564	569	563	585	566	18.4133	18.3667	578	571.333	lactamase, beta 2
19261	Sirpa	863.94	872.09	909.83	682.31	649.56	674.93	59016	59710	62417	45894	44177	46188	881.953	668.933	60381	45419.7	signal-regulatory protein alpha
11775	Ap3b2	0	0	0	0	0	0.02	0	0	0	0	0	1	0	0.00666667	0	0.333333	adaptor-related protein complex 3, beta 2 subunit
209416	Gpkow	13.01	12.94	11.77	12.91	12.37	13.44	813	805	741	793	766	840	12.5733	12.9067	786.333	799.667	G patch domain and KOW motifs
22371	Vwf	2.79	6.48	5.32	3.04	5.24	3.51	440	1016	841	469	812	548	4.86333	3.93	765.667	609.667	Von Willebrand factor
67026	Thap4	8.29	8.58	8.53	8.48	9.45	7.4	301	312	311	303	341	269	8.46667	8.44333	308	304.333	THAP domain containing 4
74895	Ccdc181	3.65	3.58	3.98	4.32	4.95	4.31	115	113	126	134	155	136	3.73667	4.52667	118	141.667	coiled-coil domain containing 181
243547	Grip2	0	0	0.01	0.01	0	0.01	0	0	1	1	0	1	0.00333333	0.00666667	0.333333	0.666667	glutamate receptor interacting protein 2
18813	Pa2g4	32.23	35.67	33.37	33.02	36.29	32.32	1330	1473	1382	1340	1488	1334	33.7567	33.8767	1395	1387.33	proliferation-associated 2G4
330812	Rnf150	17.97	17.98	21.19	23.33	21.59	22.81	3115	3117	3681	3973	3711	3952	19.0467	22.5767	3304.33	3878.67	ring finger protein 150
268417	Zkscan17	7.42	8.27	6.75	8.46	8.63	7.93	487	552	454	552	575	525	7.48	8.34	497.667	550.667	zinc finger with KRAB and SCAN domains 17
74249	Lrrc2	0	0.02	0	0	0	0	0	1	0	0	0	0	0.00666667	0	0.333333	0	leucine rich repeat containing 2
15354	Hmgb3	0.49	0.59	0.55	0.52	1.02	0.7	13	17	15	13	26	19	0.543333	0.746667	15	19.3333	high mobility group box 3
215193	Diexf	5.02	6.13	4.52	4.44	4.35	4.7	304	332	291	266	250	262	5.22333	4.49667	309	259.333	digestive organ expansion factor homolog (zebrafish)
14784	Grb2	130.39	125.56	121.93	124.61	114.9	122.09	5933	5747	5544	5590	5218	5637	125.96	120.533	5741.33	5481.67	growth factor receptor bound protein 2
268749	Rnf31	12.7	12.61	11.84	11.87	10.31	11.09	744	739	695	684	599	650	12.3833	11.09	726	644.333	ring finger protein 31
14190	Fgl2	23.26	14.78	16.05	34.68	26.35	31.78	1526	970	1056	2236	1716	2085	18.03	30.9367	1184	2012.33	fibrinogen-like protein 2
14055	Ezh1	16.56	16.42	16.14	17.16	15.67	16.21	1218	1208	1190	1240	1144	1192	16.3733	16.3467	1205.33	1192	enhancer of zeste 1 polycomb repressive complex 2 subunit
100502736	Gm19345	0.83	0.46	0.33	0.73	0.64	0.59	12.63	6.98	5	10.97	9.67	9	0.54	0.653333	8.20333	9.88	predicted gene, 19345
245695	Tceanc	0.5	0.27	0.25	0.32	0.19	0.27	37	19	18	23	16	20	0.34	0.26	24.6667	19.6667	transcription elongation factor A (SII) N-terminal and central domain containing
73690	Glipr1	381.58	402.67	369.13	337.33	397.09	337.79	6392.76	6759.77	6215.31	5566.34	6628.31	5654.36	384.46	357.403	6455.95	5949.67	GLI pathogenesis-related 1 (glioma)
64654	Fgf23	0	0.02	0	0	0	0	0	1	0	0	0	0	0.00666667	0	0.333333	0	fibroblast growth factor 23
70611	Fbxo33	19.21	19.02	18.93	20.24	20.39	20.8	1140	1121	1119	1172	1192	1225	19.0533	20.4767	1126.67	1196.33	F-box protein 33
22431	Wt1	0	0	0	0.02	0	0	0	0	0	1	0	0	0	0.00666667	0	0.333333	Wilms tumor 1 homolog
68481	Mpzl1	1.66	2.47	1.54	2.68	2.89	2.3	65	97	61	103	114	90	1.89	2.62333	74.3333	102.333	myelin protein zero-like 1
229011	Samd10	4.21	3.22	3.26	3.07	3.32	2.9	152	112	120	109	120	104	3.56333	3.09667	128	111	sterile alpha motif domain containing 10
73469	Rnf38	12.57	14.99	15.14	12.58	14.69	13.84	1118	1315	1349	1090	1286	1213	14.2333	13.7033	1260.67	1196.33	ring finger protein 38
100503915	Smpd5	0.48	0.57	0.76	0.82	1	0.86	15	17	25	24.33	30	26	0.603333	0.893333	19	26.7767	sphingomyelin phosphodiesterase 5
106766	Stap2	0.08	0.16	0.09	0.16	0.12	0.12	2	4	3	5	3	4	0.11	0.133333	3	4	signal transducing adaptor family member 2
72097	2010300C02Rik	0.09	0.34	0.15	0.04	0.14	0.05	7	28	12	3	11	4	0.193333	0.0766667	15.6667	6	RIKEN cDNA 2010300C02 gene
243510	Ccdc142	3	2.69	2.25	2.68	3.1	2.46	162	145	122	142	166	133	2.64667	2.74667	143	147	coiled-coil domain containing 142
12927	Bcar1	0.06	0.06	0.07	0.04	0.09	0	3	3	4	2	5	0	0.0633333	0.0433333	3.33333	2.33333	breast cancer anti-estrogen resistance 1
72085	Osgepl1	2.46	1.83	2.11	2	2.86	2.71	78	57	67	58	90	79	2.13333	2.52333	67.3333	75.6667	O-sialoglycoprotein endopeptidase-like 1
225745	Haus1	5.2	5.95	4.31	5.26	6.63	6.54	108	117	88	102	127	131	5.15333	6.14333	104.333	120	HAUS augmin-like complex, subunit 1
67426	Coq8a	2.4	2.25	1.9	2.87	2.84	2.34	117	114	93	134	136	121.91	2.18333	2.68333	108	130.637	coenzyme Q8A
74117	Actr3	397.03	356.36	361.89	322.02	290.42	292.17	17671	15913	16178	14080	12851	13031	371.76	301.537	16587.3	13320.7	ARP3 actin-related protein 3
68877	Maf1	51.47	52.5	47.62	52.89	53.76	52.84	1438	1468	1337	1452	1491	1476	50.53	53.1633	1414.33	1473	MAF1 homolog, negative regulator of RNA polymerase III
238055	Apob	0	0	0	0	0	0	0	0	0	0	0	1	0	0	0	0.333333	apolipoprotein B
228355	Madd	15.98	17.32	18.11	18.64	20.45	18.03	1758	1906	1985	2013	2214	1973	17.1367	19.04	1883	2066.67	MAP-kinase activating death domain
66631	Mfsd14b	26.07	26.87	26.61	26.27	26.92	26.14	1561	1614	1604	1549	1607	1571	26.5167	26.4433	1593	1575.67	major facilitator superfamily domain containing 14B
19035	Ppib	155.69	145.05	148.21	168.52	156.51	165.04	2254.6	2104.54	2160.41	2406.72	2261.39	2392.49	149.65	163.357	2173.18	2353.53	peptidylprolyl isomerase B
19697	Rela	44.91	44.73	44.39	47.17	49.22	48.48	2038	2044	2057	2097	2236	2234	44.6767	48.29	2046.33	2189	v-rel reticuloendotheliosis viral oncogene homolog A (avian)
72056	1810055G02Rik	3.14	3.17	2.47	2.83	3.64	3	103	103	79	94	115	97	2.92667	3.15667	95	102	RIKEN cDNA 1810055G02 gene
103963	Rpn1	67.06	70.05	65.49	70.37	71.04	73.06	4244	4436	4157	4377	4464	4624	67.5333	71.49	4279	4488.33	ribophorin I
54723	Tfip11	15.73	15.02	14.92	16.36	16.14	16.77	969.05	925.63	921.8	990.64	987.4	1033.36	15.2233	16.4233	938.827	1003.8	tuftelin interacting protein 11
225908	Myrf	2.02	3.04	2.35	2.1	1.94	1.7	200	301	233	204	191	168	2.47	1.91333	244.667	187.667	myelin regulatory factor
319322	Sf3b2	54.83	59.74	61.44	60.61	64.26	59.98	3023	3291	3393	3281	3511	3320	58.67	61.6167	3235.67	3370.67	splicing factor 3b, subunit 2
81500	Sil1	18.7	15.45	16.21	17.12	15.52	16.23	523	433	457	472	433	455	16.7867	16.29	471	453.333	endoplasmic reticulum chaperone SIL1 homolog (S. cerevisiae)
17913	Myo1c	50.2	50.23	51.99	47.41	48.77	47.81	4294	4358	4491	4031	4183	4150	50.8067	47.9967	4381	4121.33	myosin IC
12794	Cnih2	0.05	0	0.05	0.05	0	0	1	0	1	1	0	0	0.0333333	0.0166667	0.666667	0.333333	cornichon family AMPA receptor auxiliary protein 2
244059	Chd2	4.99	6.08	6.11	5.7	6.8	5.94	809	985	992	908	1094	963	5.72667	6.14667	928.667	988.333	chromodomain helicase DNA binding protein 2
17191	Mbd2	77.59	67.12	67.56	66.67	66.54	64.82	2382	2062	2083	2014	2031	1990	70.7567	66.01	2175.67	2011.67	methyl-CpG binding domain protein 2
102639178	Gm35549	0.13	0.26	0.09	0.22	0.31	0.35	3	6	2	5	7	8	0.16	0.293333	3.66667	6.66667	predicted gene, 35549
60322	Chst7	0.08	0.14	0.05	0.05	0	0.05	3	5	2	2	0	2	0.09	0.0333333	3.33333	1.33333	carbohydrate (N-acetylglucosamino) sulfotransferase 7
433804	Zfp985	0	0	0	0	0	0.02	0	0	0	0	0	0.5	0	0.00666667	0	0.166667	zinc finger protein 985
11936	Fxyd2	9	6.89	6.27	12.91	24.29	16.66	65	50	46	93	178	123	7.38667	17.9533	53.6667	131.333	FXYD domain-containing ion transport regulator 2
229445	Ctso	21.86	23.17	20.99	20.78	21.76	19.81	1314	1394	1266	1228	1299	1191	22.0067	20.7833	1324.67	1239.33	cathepsin O
381582	Tmem240	0.38	0.28	0.37	0.67	0.38	0.66	6	3	4	7	4	8	0.343333	0.57	4.33333	6.33333	transmembrane protein 240
60425	Doc2g	0.86	1.25	0.84	0.64	1.02	0.68	21	29	20	15	24	16	0.983333	0.78	23.3333	18.3333	double C2, gamma
217882	Cep170b	1.65	3.21	3.04	2.04	3.98	3	193	374	357	235	464	352	2.63333	3.00667	308	350.333	centrosomal protein 170B
68920	1110065P20Rik	7.09	9.54	8.5	6.24	7	8.36	77.2	104.32	93.21	66.88	76.2	91.1	8.37667	7.2	91.5767	78.06	RIKEN cDNA 1110065P20 gene
14991	H2-M3	16.17	11.71	11.8	15.85	10.73	10.93	371	269	272	358	245	251	13.2267	12.5033	304	284.667	histocompatibility 2, M region locus 3
74385	Ap5m1	9.66	9.35	10.03	10.13	10.13	9.77	663	640	661	683	685	697	9.68	10.01	654.667	688.333	adaptor-related protein complex 5, mu 1 subunit
14284	Fosl2	4.4	5.86	5.37	9.41	11.35	10.38	456	608	558	959	1168	1077	5.21	10.38	540.667	1068	fos-like antigen 2
67993	Nudt12	1.02	2.2	1.42	1.38	2.07	1.11	52	105	70	68	99	54	1.54667	1.52	75.6667	73.6667	nudix (nucleoside diphosphate linked moiety X)-type motif 12
18139	Zfp638	11.48	11.1	11.83	10.35	9.94	9.37	1149	1152	1233	1063	1025	958	11.47	9.88667	1178	1015.33	zinc finger protein 638
208583	Nek11	0.03	0.03	0	0.07	0.06	0	1	1	0	3	2	0	0.02	0.0433333	0.666667	1.66667	NIMA (never in mitosis gene a)-related expressed kinase 11
18795	Plcb1	0.18	0.18	0.27	0.9	1.14	0.9	22	23	34	111	142	113	0.21	0.98	26.3333	122	phospholipase C, beta 1
66067	Gtpbp8	18.55	14.71	15.75	15.17	15.59	14.33	759.39	619.35	614.93	594.33	629.86	606.22	16.3367	15.03	664.557	610.137	GTP-binding protein 8 (putative)
67439	Xab2	17.87	16.92	16.28	15.75	17.33	16.94	806	761	737	698	777	762	17.0233	16.6733	768	745.667	XPA binding protein 2
14272	Fnta	17.16	17.97	18.75	16.76	20.5	18.72	536	562	588	515	637	585	17.96	18.66	562	579	farnesyltransferase, CAAX box, alpha
70456	Mpc2	28.68	26.39	25.94	25.19	28.08	31.19	360	332	328	312	352	392	27.0033	28.1533	340	352	mitochondrial pyruvate carrier 2
19674	Rcvrn	0	0	0	0	0.06	0	0	0	0	0	1	0	0	0.02	0	0.333333	recoverin
20302	Ccl3	204.52	124.39	125.63	164.62	117.91	143.38	2329	1420	1442	1851	1342	1635	151.513	141.97	1730.33	1609.33	chemokine (C-C motif) ligand 3
67876	Coq10b	11.84	14.06	13.6	11.53	13.49	13.72	336	401	390	324	383	391	13.1667	12.9133	375.667	366	coenzyme Q10B
234366	Gatad2a	21.67	24.08	24.26	23.46	23.66	25.45	1434	1608	1605	1549	1601	1714	23.3367	24.19	1549	1621.33	GATA zinc finger domain containing 2A
93703	Pcdhgb6	0.2	0.3	0.37	0.16	0.26	0.17	16.14	24.9	30.58	13.08	21.19	14.21	0.29	0.196667	23.8733	16.16	protocadherin gamma subfamily B, 6
229363	Gmps	9.05	10.31	9.83	8.96	9.94	9.71	765	861	834	737	832	822	9.73	9.53667	820	797	guanine monophosphate synthetase
66294	Fam3a	15.21	14.7	13.34	18.22	16.6	16.63	477	462	420	562	518	521	14.4167	17.15	453	533.667	family with sequence similarity 3, member A
17992	Ndufa4	230.26	247.89	238.61	209.01	237.02	235.1	1374	1486	1443	1238	1424	1407	238.92	227.043	1434.33	1356.33	Ndufa4, mitochondrial complex associated
17389	Mmp16	0	0	0.01	0	0	0	0	0	1	0	0	0	0.00333333	0	0.333333	0	matrix metallopeptidase 16
110862	Kcnq3	0.06	0	0.01	0.02	0.03	0.01	4	0	2	3	5	2	0.0233333	0.02	2	3.33333	potassium voltage-gated channel, subfamily Q, member 3
69994	Rsc1a1	4.43	1.27	2.54	2.15	3.97	3.19	160.25	45.88	92.48	76.59	142.96	115.64	2.74667	3.10333	99.5367	111.73	regulatory solute carrier protein, family 1, member 1
19270	Ptprg	0	0.03	0.04	0.01	0	0	0	3	5	1	0	0	0.0233333	0.00333333	2.66667	0.333333	protein tyrosine phosphatase, receptor type, G
51813	Ccnc	10.25	10.66	10.53	11.83	11.82	10.89	487	516	502	501	546	498	10.48	11.5133	501.667	515	cyclin C
51812	Mcrs1	13.2	12.05	11.96	13.22	12.15	12.09	418	377	378	411	376	378	12.4033	12.4867	391	388.333	microspherule protein 1
71091	Cdkl1	0	0	0.04	0.04	0	0	0	0	1	1	0	0	0.0133333	0.0133333	0.333333	0.333333	cyclin-dependent kinase-like 1 (CDC2-related kinase)
75894	Adal	4.15	3.27	3.86	3.58	3.21	3.94	172.21	136	161.49	143.2	132.32	163.27	3.76	3.57667	156.567	146.263	adenosine deaminase-like
15944	Irgm1	72.51	49.56	49.93	41.35	34.51	35.86	2618	1787	1806	1465	1235	1291	57.3333	37.24	2070.33	1330.33	immunity-related GTPase family M member 1
17260	Mef2c	5.77	5.78	4.69	7.44	5.67	5.86	609	572	499	751	588	602	5.41333	6.32333	560	647	myocyte enhancer factor 2C
100041085	Mfsd4b3	2.13	2.32	2.2	3	2.91	2.75	62.65	68.5	65.02	86.88	85.22	80.91	2.21667	2.88667	65.39	84.3367	major facilitator superfamily domain containing 4B3
238021	Fscn2	0	0	0.01	0	0	0.01	0	0	1	0	0	1	0.00333333	0.00333333	0.333333	0.333333	fascin actin-bundling protein 2
20222	Sf3a2	27.07	27.85	33.95	29.81	28.05	32.86	634	630	775	692	673	771	29.6233	30.24	679.667	712	splicing factor 3a, subunit 2
243312	Elfn1	0	0	0	0	0.03	0	0	0	0	0	2	0	0	0.01	0	0.666667	leucine rich repeat and fibronectin type III, extracellular 1
12315	Calm3	50.63	51.82	50.01	50.74	50.72	52.36	1883	1929	1867	1856	1875	1948	50.82	51.2733	1893	1893	calmodulin 3
101056408	Gm15816	0	0	0	0.02	0	0	0	0	0	0.46	0	0	0	0.00666667	0	0.153333	predicted gene 15816
233977	Ppfia1	15.97	15.04	16.18	14.22	14.09	14.19	1428	1339	1430	1239	1239	1264	15.73	14.1667	1399	1247.33	protein tyrosine phosphatase, receptor type, f polypeptide (PTPRF), interacting protein (liprin), alpha 1
100502777	Gm38422	0.14	0.08	0.35	0.06	0.19	0.22	5	3	13	2	7	8	0.19	0.156667	7	5.66667	predicted gene, 38422
67422	Dhdds	14.66	13.29	12.74	13.7	14.95	13.71	786	713	685	722	796	735	13.5633	14.12	728	751	dehydrodolichyl diphosphate synthase
246317	Neto1	0.01	0	0	0	0	0	1	0	0	0	0	0	0.00333333	0	0.333333	0	neuropilin (NRP) and tolloid (TLL)-like 1
208117	Aph1b	2.82	3.13	2.8	3.54	3.88	3.76	238.43	261.59	240.97	292.03	322.36	326.09	2.91667	3.72667	246.997	313.493	aph1 homolog B, gamma secretase subunit
232187	Smyd5	7.03	7.66	6.3	6.14	5.44	4.27	298	325	268	256	229	181	6.99667	5.28333	297	222	SET and MYND domain containing 5
19744	Rheb	49.29	51.9	49.83	48.26	51	45.1	1217	1283	1236	1173	1253	1114	50.34	48.12	1245.33	1180	Ras homolog enriched in brain
11568	Aebp1	0.06	0.28	0.57	0.21	0.34	0.63	4	20	41	15	24	45	0.303333	0.393333	21.6667	28	AE binding protein 1
22367	Vrk1	6.59	6.99	7.73	7.38	8.59	7.31	264	297	295	295	335	318	7.10333	7.76	285.333	316	vaccinia related kinase 1
11695	Alx4	0	0.01	0.01	0	0.01	0.01	0	1	1	0	1	1	0.00666667	0.00666667	0.666667	0.666667	aristaless-like homeobox 4
75555	1700020D05Rik	1.22	1.15	0.76	1.11	1.22	1.47	19	18	12	17	19	23	1.04333	1.26667	16.3333	19.6667	RIKEN cDNA 1700020D05 gene
217664	Mgat2	40.59	38.34	40.48	40.92	43.52	41.63	1811	1712	1812	1795	1929	1858	39.8033	42.0233	1778.33	1860.67	mannoside acetylglucosaminyltransferase 2
105245868	Gm48909	0	0	0	0	0	0.3	0	0	0	0	0	3.06	0	0.1	0	1.02	predicted gene, 48909
19217	Ptger2	6.89	6.62	7.96	10.99	10.01	12.74	389	372	455	611	612	701	7.15667	11.2467	405.333	641.333	prostaglandin E receptor 2 (subtype EP2)
23807	Arih2	13.95	15.63	16.59	13.59	15.63	15.94	967	1086	1141	902	1082	1107	15.39	15.0533	1064.67	1030.33	ariadne RBR E3 ubiquitin protein ligase 2
15002	H2-Ob	0.04	0.04	0	0.07	0	0.02	2	2	0	3	0	1	0.0266667	0.03	1.33333	1.33333	histocompatibility 2, O region beta locus
13874	Ereg	0	0	0	0	0	0.03	0	0	0	0	0	2	0	0.01	0	0.666667	epiregulin
108167482	Gm46011	0	0	0.08	0.03	0	0	0	0	3	1	0	0	0.0266667	0.01	1	0.333333	predicted gene, 46011
381836	Sbk2	0.67	1.05	0.53	0.85	0.56	0.79	16	23	11	20	13	16	0.75	0.733333	16.6667	16.3333	SH3-binding domain kinase family, member 2
232491	Pyroxd1	5.45	5.52	5.38	5.01	6.15	5.16	280.79	282.2	264.3	262.29	302.86	252.94	5.45	5.44	275.763	272.697	pyridine nucleotide-disulphide oxidoreductase domain 1
13139	Dgka	7.75	7.57	7.64	9.48	8.99	9.52	378	369	363	427	435	450	7.65333	9.33	370	437.333	diacylglycerol kinase, alpha
93735	Wnt16	0.01	0	0	0	0	0.03	1	0	0	0	0	2	0.00333333	0.01	0.333333	0.666667	wingless-type MMTV integration site family, member 16
15976	Ifnar2	140.29	121.53	128.99	127.45	117.06	128.17	3294	2883	3007	3043	2835	3100	130.27	124.227	3061.33	2992.67	interferon (alpha and beta) receptor 2
100213	Rusc2	13.72	15.72	16.06	13.84	14.29	13.8	1337	1543	1581	1334	1379	1348	15.1667	13.9767	1487	1353.67	RUN and SH3 domain containing 2
59053	Hgh1	1.83	1.72	1.71	1.36	2.25	1.49	63	57	60	44	73	50	1.75333	1.7	60	55.6667	HGH1 homolog
20536	Slc4a3	0.4	0.84	0.54	0.43	0.53	0.49	27	57	39	32	40	33	0.593333	0.483333	41	35	solute carrier family 4 (anion exchanger), member 3
58220	Pard6b	0.02	0.02	0.02	0.02	0.03	0	1	1	1	1	2	0	0.02	0.0166667	1	1	par-6 family cell polarity regulator beta
78908	Igsf3	0.01	0	0.02	0	0	0.03	1	0	3	0	0	4	0.01	0.01	1.33333	1.33333	immunoglobulin superfamily, member 3
72269	Cda	0	0.09	0.17	0.09	0.17	0.17	0	1	2	1	2	2	0.0866667	0.143333	1	1.66667	cytidine deaminase
78408	Fam131a	1.51	1.3	2.02	1.7	1.99	1.41	57	57.36	83.36	72.64	78.82	60	1.61	1.7	65.9067	70.4867	family with sequence similarity 131, member A
64113	Moap1	0.55	0.62	0.71	1.28	0.85	0.68	35.53	39.91	45.48	80.82	54.44	43.92	0.626667	0.936667	40.3067	59.7267	modulator of apoptosis 1
71799	Ptcd1	5.92	6.91	7	6.42	6.6	6.57	329.2	384.36	390.24	350.93	364.21	365.39	6.61	6.53	367.933	360.177	pentatricopeptide repeat domain 1
228361	Ambra1	10.2	10.7	11.61	11.62	10.98	11.41	926	974	1060	1034	995	1037	10.8367	11.3367	986.667	1022	autophagy/beclin 1 regulator 1
195727	Nhs	0	0	0	0	0	0.01	0	0	0	0	0	1	0	0.00333333	0	0.333333	NHS actin remodeling regulator
330361	Gcfc2	2.64	2.89	3.09	3.05	2.72	2.2	153.73	137.67	164.38	151.15	148.8	124.83	2.87333	2.65667	151.927	141.593	GC-rich sequence DNA binding factor 2
16541	Napsa	155.15	121.23	129.16	116.2	105.57	119.64	3712	2904	3105	2737	2514	2864	135.18	113.803	3240.33	2705	napsin A aspartic peptidase
22295	Cdh23	0.04	0.05	0.04	0	0.16	0.09	2	4	1	0	5	4	0.0433333	0.0833333	2.33333	3	cadherin 23 (otocadherin)
16952	Anxa1	1126.49	1382.92	1205.49	1042.1	1010.7	887.16	25230	31014	27133	22982	22536	19882	1238.3	979.987	27792.3	21800	annexin A1
20877	Aurkb	1.82	2.04	1.55	2.38	2.58	2.34	60	67	51	77	85	77	1.80333	2.43333	59.3333	79.6667	aurora kinase B
101867	Rrp8	8.17	8.51	7.79	9.12	8.39	7.26	372	380	351	387	364	328	8.15667	8.25667	367.667	359.667	ribosomal RNA processing 8, methyltransferase, homolog (yeast)
230809	Pdik1l	4.16	4.71	5.02	4.62	5.4	5.09	329	373	398	361	425	404	4.63	5.03667	366.667	396.667	PDLIM1 interacting kinase 1 like
108167946	Gm46306	0.25	0	0.08	0.17	0	0.09	3	0	1	2	0	1.05	0.11	0.0866667	1.33333	1.01667	predicted gene, 46306
16782	Lamc2	0.01	0	0	0	0	0	1	0	0	0	0	0	0.00333333	0	0.333333	0	laminin, gamma 2
320184	Lrrc58	12.1	12.78	11.93	12.27	12.13	12.42	1856	1960	1834	1848	1846	1905	12.27	12.2733	1883.33	1866.33	leucine rich repeat containing 58
20338	Sel1l	45.53	47.27	46.88	46.33	44.61	43.5	5065	5264	5235	5070	4929	4843	46.56	44.8133	5188	4947.33	sel-1 suppressor of lin-12-like (C. elegans)
17906	Myl2	0	0	0	0.12	0	0	0	0	0	1	0	0	0	0.04	0	0.333333	myosin, light polypeptide 2, regulatory, cardiac, slow
20970	Sdc3	207.87	133.81	154.94	152.36	90.48	129.76	17924	11561	13480	12956	7741	11237	165.54	124.2	14321.7	10644.7	syndecan 3
12531	Cdc25b	4.46	4.36	3.75	3.83	5.02	3.68	236	230	199	198	264	194	4.19	4.17667	221.667	218.667	cell division cycle 25B
67139	Mis12	15.38	16.08	16.6	15.68	16.73	16.38	708.98	746.83	759.95	706.99	767.92	757	16.02	16.2633	738.587	743.97	MIS12 kinetochore complex component
66220	Zdhhc12	15.06	14.09	14.64	15.03	18.57	16.7	274	256	267	269	335	304	14.5967	16.7667	265.667	302.667	zinc finger, DHHC domain containing 12
195522	Zfp691	2.85	2.26	1.91	3.06	2.57	2.26	78	63	55	86	74	65	2.34	2.63	65.3333	75	zinc finger protein 691
19015	Ppard	13.78	12.21	13.51	14.9	16.05	16.18	766	679	753	814	886	899	13.1667	15.71	732.667	866.333	peroxisome proliferator activator receptor delta
67102	D16Ertd472e	0.44	0.21	0.21	0.48	0.2	0.26	47	23	23	50	22	28	0.286667	0.313333	31	33.3333	DNA segment, Chr 16, ERATO Doi 472, expressed
74711	Ttll9	0	0	0	0.02	0.02	0.04	0	0	0	1	1	2	0	0.0266667	0	1.33333	tubulin tyrosine ligase-like family, member 9
243548	Prickle2	0.4	0.15	0.1	0.71	0.22	0.17	56	22	15	97	32	23	0.216667	0.366667	31	50.6667	prickle planar cell polarity protein 2
69482	Nup35	3.06	2.78	3.07	2.92	3.62	3.34	143	130	144	134	168	156	2.97	3.29333	139	152.667	nucleoporin 35
66599	Rdm1	6.41	7.37	7.39	6.53	7.09	6.24	111	129	132	111	124	110	7.05667	6.62	124	115	RAD52 motif 1
68477	Rmnd5a	30.28	27.9	27.55	29.56	27.83	27.85	3040	2817	2766	2928	2764	2801	28.5767	28.4133	2874.33	2831	required for meiotic nuclear division 5 homolog A
78656	Brd8	9.54	10.31	9.76	10.48	8.92	9.91	605	646	604	671.61	553.72	607.68	9.87	9.77	618.333	611.003	bromodomain containing 8
71508	Zfp935	6.17	6.57	5.73	6.52	6.4	6.36	258.56	274.91	240.67	269.03	266.28	267.07	6.15667	6.42667	258.047	267.46	zinc finger protein 935
70894	Efcab3	0	0	0	0.02	0	0	0	0	0	1	0	0	0	0.00666667	0	0.333333	EF-hand calcium binding domain 3
69553	Ripor3	0.11	0	0	0.18	0	0.02	5	0	0	10	0	1	0.0366667	0.0666667	1.66667	3.66667	RIPOR family member 3
24015	Abce1	21.48	25.92	23.19	21.19	23.03	20.85	1426	1712	1538	1380	1518	1378	23.53	21.69	1558.67	1425.33	ATP-binding cassette, sub-family E (OABP), member 1
244962	Snx14	18.51	18.36	18.58	18.78	21.18	18.94	1029	1020	1022	1019	1160	1047	18.4833	19.6333	1023.67	1075.33	sorting nexin 14
100043915	Gm4724	1.74	1.49	0.69	1.79	2.08	1.01	135.84	104.86	48.55	134.23	154.82	74.49	1.30667	1.62667	96.4167	121.18	predicted gene 4724
228812	Pigu	21.15	21.93	20.54	20.67	22.12	19.86	560	581	546	538	582	526	21.2067	20.8833	562.333	548.667	phosphatidylinositol glycan anchor biosynthesis, class U
243914	Lgi4	0.11	0.18	0.09	0.03	0.11	0.07	6	10	5	2	6	4	0.126667	0.07	7	4	leucine-rich repeat LGI family, member 4
12946	Cr1l	56.18	56.14	54.53	54.2	56.03	52.14	1422	1412	1389	1339	1416	1306	55.6167	54.1233	1407.67	1353.67	complement component (3b/4b) receptor 1-like
67726	Fam114a2	10.66	11.33	10.45	11.13	10.54	10.95	491	532	495	513	504	503	10.8133	10.8733	506	506.667	family with sequence similarity 114, member A2
229933	Clca2	0	0	0	0	0.01	0.02	0	0	0	0	1	1	0	0.01	0	0.666667	chloride channel accessory 2
108899	2700081O15Rik	0.26	0.22	0.26	0.27	0.25	0.35	22	18	23	20	18	29	0.246667	0.29	21	22.3333	RIKEN cDNA 2700081O15 gene
234723	Txnl4b	8.02	7.13	6.91	8.76	7.14	8.31	238	212	206	256	211	247	7.35333	8.07	218.667	238	thioredoxin-like 4B
11774	Ap3b1	28.2	30.85	29.72	28.65	30.34	30.83	1980	2169	2092	1977	2116	2165	29.59	29.94	2080.33	2086	adaptor-related protein complex 3, beta 1 subunit
74007	Btbd11	1.65	1.68	1.64	0.98	0.91	0.6	144	161	148	87	87	59	1.65667	0.83	151	77.6667	BTB (POZ) domain containing 11
333088	Kcp	0.02	0.04	0.03	0.03	0.02	0.02	3	5	4	3	2	3	0.03	0.0233333	4	2.66667	kielin/chordin-like protein
70247	Psmd1	54.32	56.34	58.9	53.78	59.62	55.57	3056	3172	3324	2974	3331	3127	56.52	56.3233	3184	3144	proteasome (prosome, macropain) 26S subunit, non-ATPase, 1
117148	Necab2	0	0.05	0	0.05	0	0	0	2	0	1	0	0	0.0166667	0.0166667	0.666667	0.333333	N-terminal EF-hand calcium binding protein 2
71951	Gpc2	0.4	0.25	0.25	0.36	0.31	0.47	17	11	10	16	13	19	0.3	0.38	12.6667	16	glypican 2 (cerebroglycan)
78895	Pus7l	1.03	1.53	1.33	1.34	1.45	1.48	49	72	65	62	67	70	1.29667	1.42333	62	66.3333	pseudouridylate synthase 7-like
66259	Camk2n1	0.06	0.06	0	0.08	0.06	0.05	4	4	0	5	4	3	0.04	0.0633333	2.66667	4	calcium/calmodulin-dependent protein kinase II inhibitor 1
74440	Cmip	36.65	37.81	38.19	44.49	44.16	44.48	2816	2975	2983	3408	3413	3441	37.55	44.3767	2924.67	3420.67	c-Maf inducing protein
229725	Clcc1	22.01	22.5	20.78	20.2	22.42	20.93	803.82	826	765.89	730	817.91	759	21.7633	21.1833	798.57	768.97	chloride channel CLIC-like 1
12316	Aspm	0.05	0.21	0.12	0.07	0.18	0.08	6	32	20	10	28	9	0.126667	0.11	19.3333	15.6667	abnormal spindle microtubule assembly
50766	Crim1	0.75	1.32	1.33	1.3	1.96	1.89	73	125	131	122	182	178	1.13333	1.71667	109.667	160.667	cysteine rich transmembrane BMP regulator 1 (chordin like)
83436	Plekha2	27.76	29.91	28.6	23.54	23.33	21.46	2491	2685	2595	2093	2084	1931	28.7567	22.7767	2590.33	2036	pleckstrin homology domain-containing, family A (phosphoinositide binding specific) member 2
14766	Adgrg1	0.24	0.87	1	0.33	0.67	0.41	14	53	62	19	40	25	0.703333	0.47	43	28	adhesion G protein-coupled receptor G1
56629	Dnase2b	0.01	0.01	0	0	0.01	0	1	1	0	0	1	0	0.00666667	0.00333333	0.666667	0.333333	deoxyribonuclease II beta
11555	Adrb2	3.13	2.95	3.04	5.12	6.73	5.22	120	113	117	193	256	200	3.04	5.69	116.667	216.333	adrenergic receptor, beta 2
98752	Fcrla	0.85	0.04	0.07	0.75	0.18	0.22	23	1	2	20	5	6	0.32	0.383333	8.66667	10.3333	Fc receptor-like A
319586	Celf5	0	0	0	0.01	0	0	0	0	0	1	0	0	0	0.00333333	0	0.333333	CUGBP, Elav-like family member 5
71020	Spats1	0.03	0	0	0.03	0	0	1	0	0	1	0	0	0.01	0.01	0.333333	0.333333	spermatogenesis associated, serine-rich 1
21769	Zfand3	36.63	36.2	35.44	37.77	37.35	37.35	1708	1690	1656	1732	1729	1741	36.09	37.49	1684.67	1734	zinc finger, AN1-type domain 3
270672	Map3k15	1.5	1.3	1.14	1.44	1.53	1.51	114.09	99.22	86.98	107.84	115.49	115.14	1.31333	1.49333	100.097	112.823	mitogen-activated protein kinase kinase kinase 15
72807	Zfp429	6.62	4.32	5.07	4.67	5.09	5.69	225	147	173	156.08	172	193.51	5.33667	5.15	181.667	173.863	zinc finger protein 429
66140	Ska2	0.7	0.88	0.42	0.85	1.21	0.83	15	19	9	18	26	18	0.666667	0.963333	14.3333	20.6667	spindle and kinetochore associated complex subunit 2
56200	Ddx21	18.77	20.29	19.46	19.3	19.07	18.48	1564	1691	1626	1580	1577	1540	19.5067	18.95	1627	1565.67	DEAD (Asp-Glu-Ala-Asp) box polypeptide 21
217893	Pacs2	33.78	39.7	41.31	39.97	41.48	40.95	3225	3740	3781	3677	3784	3872	38.2633	40.8	3582	3777.67	phosphofurin acidic cluster sorting protein 2
20981	Syt3	0.71	0.4	0.26	0.84	0.69	0.33	31	20	12	40	31	15	0.456667	0.62	21	28.6667	synaptotagmin III
11804	Aplp2	283.37	261.3	257.35	293.49	244.37	261.19	17870	16485	16279	18193	15318	16489	267.34	266.35	16878	16666.7	amyloid beta (A4) precursor-like protein 2
66411	Tbcb	31.37	33.92	30.66	31.13	35.64	33.04	573	621	558	563	652	600	31.9833	33.27	584	605	tubulin folding cofactor B
634346	Gm7135	0	0.03	0.03	0	0	0	0	1	1	0	0	0	0.02	0	0.666667	0	predicted gene 7135
71865	Fbxo30	5.04	5.8	5.45	6.05	7.17	6.52	412	472	457	485	576	538	5.43	6.58	447	533	F-box protein 30
16408	Itgal	35.36	64.42	50.72	18.19	45.39	20.8	3255	5929	4677	1645	4143	1915	50.1667	28.1267	4620.33	2567.67	integrin alpha L
77877	6030458C11Rik	6.94	6.61	6.09	6.83	5.91	6.37	443	427	400	418	382	415	6.54667	6.37	423.333	405	RIKEN cDNA 6030458C11 gene
100198	H6pd	18.84	24.31	26.39	19.42	25.66	23.79	1570	2029	2208	1592	2127	1984	23.18	22.9567	1935.67	1901	hexose-6-phosphate dehydrogenase (glucose 1-dehydrogenase)
110380	Shroom2	0	0.03	0	0	0	0	0	2	0	0	0	0	0.01	0	0.666667	0	shroom family member 2
22110	Tspyl1	25.13	23.4	23.02	26.65	23.81	26.24	1158	1079	1064	1207	1090	1209	23.85	25.5667	1100.33	1168.67	testis-specific protein, Y-encoded-like 1
17149	Magoh	30.72	27.1	24.56	28.12	27.15	27.23	295	261	238	267	261	262	27.46	27.5	264.667	263.333	mago homolog, exon junction complex core component
14268	Fn1	0.27	0.18	0.66	1	0.85	2	37	24	95	139	120	284	0.37	1.28333	52	181	fibronectin 1
76357	Trmt5	6.05	4.67	5.47	4.7	4.11	4.9	191	140	165	145	128	156	5.39667	4.57	165.333	143	TRM5 tRNA methyltransferase 5
103172	Chchd10	12.9	13.16	11.21	16.56	18.76	15.69	186	191	162	235	271	230	12.4233	17.0033	179.667	245.333	coiled-coil-helix-coiled-coil-helix domain containing 10
67453	Slc25a46	16.04	16.49	16.62	18.08	18.63	16.98	1076	1113	1079	1155	1205	1134	16.3833	17.8967	1089.33	1164.67	solute carrier family 25, member 46
71909	Haus5	4.38	3.14	3.02	3.44	3.13	3.52	162	116	112	125	115	130	3.51333	3.36333	130	123.333	HAUS augmin-like complex, subunit 5
217463	Snx13	16.36	16.82	17.7	18.52	17.47	17.28	1799	1850	1952	2005	1915	1907	16.96	17.7567	1867	1942.33	sorting nexin 13
57230	Sap30bp	12.48	12.67	12.49	11.46	11.89	11.02	436	443	438	394	413	385	12.5467	11.4567	439	397.333	SAP30 binding protein
14131	Fcgr3	839.81	744.64	779.17	922.79	927.61	950.46	18317	16271	17086.2	19824	20158	20753	787.873	933.62	17224.7	20245	Fc receptor, IgG, low affinity III
12807	Hps3	14.88	12.13	12.01	14.11	12.41	14.32	833	729	691	828	740	826	13.0067	13.6133	751	798	HPS3, biogenesis of lysosomal organelles complex 2 subunit 1
23873	Faim	21.46	22.58	21.64	17.58	21.19	19.89	333	351	338	269	328	309	21.8933	19.5533	340.667	302	Fas apoptotic inhibitory molecule
57764	Ntn4	0	0.02	0.02	0	0.02	0	0	1	1	0	1	0	0.0133333	0.00666667	0.666667	0.333333	netrin 4
269233	Fam171a1	0.24	0.42	0.31	0.77	1.89	0.99	15	29	20	55	132	67	0.323333	1.21667	21.3333	84.6667	family with sequence similarity 171, member A1
12236	Bub1b	1.16	1.33	1.09	0.72	0.99	0.6	74	85	70	45	63	38	1.19333	0.77	76.3333	48.6667	BUB1B, mitotic checkpoint serine/threonine kinase
67826	Snap47	14.4	15.14	14.3	14.36	16.71	14.53	439	461	438	431	506	443	14.6133	15.2	446	460	synaptosomal-associated protein, 47
381067	Zfp229	1.27	0.94	1.09	1.27	1.1	1.13	101	75	87	99	87	90	1.1	1.16667	87.6667	92	zinc finger protein 229
105247180	Gm42323	0	0.05	0	0.01	0	0	0	1	0	1	0	0	0.0166667	0.00333333	0.333333	0.333333	predicted gene, 42323
320541	Slc35e2	2.28	2.52	2.17	2.21	2.45	2.34	265	286	255.99	257.01	279	273	2.32333	2.33333	268.997	269.67	solute carrier family 35, member E2
241327	Olfml2a	0.07	0.1	0.05	0	0.05	0.02	3	4	2	0	2	1	0.0733333	0.0233333	3	1	olfactomedin-like 2A
13717	Eln	0.02	0.05	0.03	0.02	0	0	1	3	2	1	0	0	0.0333333	0.00666667	2	0.333333	elastin
268980	Strn	10.42	12.68	13.57	11.79	11.84	11.84	1329	1500	1546	1418	1408	1434	12.2233	11.8233	1458.33	1420	striatin, calmodulin binding protein
15929	Idh3g	55.02	55.98	48	54.76	55.07	52.54	1184	1201	1034	1161	1180	1135	53	54.1233	1139.67	1158.67	isocitrate dehydrogenase 3 (NAD+), gamma
67441	Isoc2b	7.2	5.6	6.43	7.24	7.22	6.1	118	92	106	117	118	100	6.41	6.85333	105.333	111.667	isochorismatase domain containing 2b
67619	Nob1	9.67	8.81	9.3	7.95	9.61	8.45	261	238	252	211	258	228	9.26	8.67	250.333	232.333	NIN1/RPN12 binding protein 1 homolog
18587	Pde6b	0.02	0.02	0.04	0	0.06	0.02	1	1	2	0	3	1	0.0266667	0.0266667	1.33333	1.33333	phosphodiesterase 6B, cGMP, rod receptor, beta polypeptide
77630	Prdm8	0.02	0.02	0.04	0	0	0.04	1	1	2	0	0	2	0.0266667	0.0133333	1.33333	0.666667	PR domain containing 8
22210	Ube2b	47.39	46.87	45.56	47.46	51.91	45.12	1398	1373	1333	1386	1520	1333	46.6067	48.1633	1368	1413	ubiquitin-conjugating enzyme E2B
78816	Gmip	37.87	36.97	36.18	38.17	37.51	37.93	2576	2517	2462	2552	2533	2578	37.0067	37.87	2518.33	2554.33	Gem-interacting protein
68832	Ldah	20.17	22.27	21.85	19.32	19.34	18.21	898	1006	978	857	864	807	21.43	18.9567	960.667	842.667	lipid droplet associated hydrolase
56703	Pigo	2.51	2.4	2.81	2.77	2.98	3	169	162	188	183	194	204	2.57333	2.91667	173	193.667	phosphatidylinositol glycan anchor biosynthesis, class O
66757	Adat2	2.05	3.15	2.72	2.86	2.7	2.13	48	74	64	60.52	63	50	2.64	2.56333	62	57.84	adenosine deaminase, tRNA-specific 2
228785	Mylk2	0.09	0	0.06	0.04	0.09	0.06	4	0	2	2	3	2	0.05	0.0633333	2	2.33333	myosin, light polypeptide kinase 2, skeletal muscle
108169093	Gm43828	1.04	1.7	1.02	1.36	1.68	1.18	61.26	100.73	60.65	79.11	98.34	69.81	1.25333	1.40667	74.2133	82.42	predicted gene 43828
68127	B230217C12Rik	0.75	1.07	0.43	0.38	0.54	0.48	14	20	8	7	10	9	0.75	0.466667	14	8.66667	RIKEN cDNA B230217C12 gene
74471	4933440N22Rik	0.66	0.63	0.71	0.56	0.76	0.84	23.72	22.75	25.76	19.66	27	30.15	0.666667	0.72	24.0767	25.6033	RIKEN cDNA 4933440N22 gene
28199	Dcaf11	29.48	28.42	28.98	29.2	28.92	30.16	1345	1295	1312	1301	1292	1362	28.96	29.4267	1317.33	1318.33	DDB1 and CUL4 associated factor 11
13611	S1pr4	0	0.15	0.05	0.1	0.15	0.02	0	6	2	4	6	1	0.0666667	0.09	2.66667	3.66667	sphingosine-1-phosphate receptor 4
54194	Akap8l	18.86	18.03	17.48	20.5	18.92	17.8	650	622	608	694	651	615	18.1233	19.0733	626.667	653.333	A kinase (PRKA) anchor protein 8-like
23960	Oas1g	21.63	10.03	13.22	13.18	4.94	8.72	725.67	336.86	445.33	434.97	164.9	292.82	14.96	8.94667	502.62	297.563	2'-5' oligoadenylate synthetase 1G
73692	Cplane1	1.89	2.27	2.5	2.17	2.53	2.65	337	400	452	381	449	466	2.22	2.45	396.333	432	ciliogenesis and planar polarity effector 1
14187	Akr1b8	13.98	23.25	21.82	22.03	36.55	24.04	290	483	455	450	755	499	19.6833	27.54	409.333	568	aldo-keto reductase family 1, member B8
67270	Mrpl42	57.69	49.17	42.77	43.26	45.67	40.65	575	496	434	430	457	408	49.8767	43.1933	501.667	431.667	mitochondrial ribosomal protein L42
276952	Rasl10b	0.02	0	0	0	0	0	1	0	0	0	0	0	0.00666667	0	0.333333	0	RAS-like, family 10, member B
94180	Acsbg1	0	0	0.02	0	0.02	0	0	0	1	0	1	0	0.00666667	0.00666667	0.333333	0.333333	acyl-CoA synthetase bubblegum family member 1
70351	Ppp4r1	27.14	27.3	26.46	24.98	26.69	25.9	1656	1695	1695	1570	1658	1594	26.9667	25.8567	1682	1607.33	protein phosphatase 4, regulatory subunit 1
66230	Mrps28	7.19	8.35	8.11	7.78	6.4	6.79	73	85	83	78	65	69	7.88333	6.99	80.3333	70.6667	mitochondrial ribosomal protein S28
50765	Tfr2	0.04	0.09	0	0.02	0.04	0	2	5	0	1	2	0	0.0433333	0.02	2.33333	1	transferrin receptor 2
386612	Thoc6	6.53	7.64	6.39	7.68	6.48	6.25	151	177.15	149	175	149	145.11	6.85333	6.80333	159.05	156.37	THO complex 6
11306	Abcb7	10.19	11.82	11.08	10.41	10.65	10.18	1037	1204	1131	1041	1076	1036	11.03	10.4133	1124	1051	ATP-binding cassette, sub-family B (MDR/TAP), member 7
227671	Gbgt1	6.08	5.87	6.88	9.36	8.67	11.71	156	154	186	229	223	296	6.27667	9.91333	165.333	249.333	globoside alpha-1,3-N-acetylgalactosaminyltransferase 1
57743	Sec61a2	3.37	3.38	3.76	3.85	4.19	4.4	214	213	236	242	234	246	3.50333	4.14667	221	240.667	Sec61, alpha subunit 2 (S. cerevisiae)
216080	Ube2d1	21.46	23.61	22.74	23.22	23.4	20.79	493	542	524	527	536	479	22.6033	22.47	519.667	514	ubiquitin-conjugating enzyme E2D 1
76438	Rftn1	42.03	38.1	39.1	48.67	41.8	42.16	2044	1846	1901	2320	2009	2043	39.7433	44.21	1930.33	2124	raftlin lipid raft linker 1
20197	S100a3	0	0	0.1	0	0	0	0	0	1	0	0	0	0.0333333	0	0.333333	0	S100 calcium binding protein A3
22630	Ywhaq	69.33	72.38	76.55	82.66	81.88	79.33	2455	2565	2721	2879	2882	2810	72.7533	81.29	2580.33	2857	tyrosine 3-monooxygenase/tryptophan 5-monooxygenase activation protein theta
69784	1500009L16Rik	0.05	0.05	0.06	0	0	0.06	1	1	1	0	0	1	0.0533333	0.02	1	0.333333	RIKEN cDNA 1500009L16 gene
114564	Csprs	0.26	0.12	0.03	0.32	0.05	0.04	11.94	5.49	1.38	14.42	2.14	1.81	0.136667	0.136667	6.27	6.12333	component of Sp100-rs
20255	Scg3	0	0	0	0	0.01	0	0	0	0	0	1.84	0	0	0.00333333	0	0.613333	secretogranin III
67013	Oma1	12.82	12.73	12.71	11.43	11.85	13.62	487	446	451	428	422	511	12.7533	12.3	461.333	453.667	OMA1 zinc metallopeptidase
218518	Marveld2	0.62	1.31	0.57	0.62	0.57	0.49	34	72	28	35	32	28	0.833333	0.56	44.6667	31.6667	MARVEL (membrane-associating) domain containing 2
22240	Dpysl3	0.03	0.01	0.04	0.01	0.05	0.04	3	1	4	1	5	4	0.0266667	0.0333333	2.66667	3.33333	dihydropyrimidinase-like 3
226414	Dars	32.02	30.3	32.33	28.4	31.04	28.08	1205	1141	1221	1051	1161	1057	31.55	29.1733	1189	1089.67	aspartyl-tRNA synthetase
54608	Abhd2	9.31	11.19	12.66	10.08	10.34	11.41	464	558	633	494	512	569	11.0533	10.61	551.667	525	abhydrolase domain containing 2
208518	Cep78	2.34	2.61	2.35	2.22	2.36	2.15	101	113	102	94	101	93	2.43333	2.24333	105.333	96	centrosomal protein 78
16973	Lrp5	3.94	6.22	8.29	4.09	5.75	5.85	359	551	746	366	516	521	6.15	5.23	552	467.667	low density lipoprotein receptor-related protein 5
16985	Lsp1	7.72	5.64	3.54	12.7	8.72	8.43	191	145	89	314	222	204	5.63333	9.95	141.667	246.667	lymphocyte specific 1
102334	Ankrd10	10.14	9.68	9.89	10.65	10.03	10.38	411	393	403	430	405	418	9.90333	10.3533	402.333	417.667	ankyrin repeat domain 10
100041146	Gm15448	2.65	2.26	2.25	2.35	1.96	2.05	100.11	86.2	87.17	88.54	76.12	79.09	2.38667	2.12	91.16	81.25	predicted gene 15448
69147	2200002J24Rik	0.2	0.1	0	0.1	0	0	2	1	0	1	0	0	0.1	0.0333333	1	0.333333	RIKEN cDNA 2200002J24 gene
22031	Traf3	6.63	7.57	7.4	7.02	7.73	7.84	845	966	947	881	977	1001	7.2	7.53	919.333	953	TNF receptor-associated factor 3
20969	Sdc1	47.1	78.59	63.7	33.88	52.25	35.45	2479	4138	3363	1753	2731	1866	63.13	40.5267	3326.67	2116.67	syndecan 1
76742	Snx27	30.15	27.29	30.36	33.97	30.18	33	2996	2751	3070	3342	2992	3318	29.2667	32.3833	2939	3217.33	sorting nexin family member 27
58202	Nelfb	15.96	15.37	16.62	17.39	17.5	16.41	721	694	752	773	784	741	15.9833	17.1	722.333	766	negative elongation factor complex member B
12000	Avpr2	0.3	0.25	0.11	0.27	0.17	0.28	9	7	2	8	5	8	0.22	0.24	6	7	arginine vasopressin receptor 2
68436	Rpl34	551.81	480.95	485.34	547.66	527.14	547.78	3325.54	2916.08	2963.93	3268.66	3198.15	3307.02	506.033	540.86	3068.52	3257.94	ribosomal protein L34
67219	Med18	1.96	1.78	1.45	1.44	1.17	2.25	54	49	40	39	32	62	1.73	1.62	47.6667	44.3333	mediator complex subunit 18
24050	Sept3	0	0	0	0.01	0.05	0.04	0	0	0	1	2	3	0	0.0333333	0	2	septin 3
110854	Ptpa	50.52	54.3	52.5	50.95	53.19	51.55	2207	2372	2305	2195	2311	2260	52.44	51.8967	2294.67	2255.33	protein phosphatase 2 protein activator
75735	Pank1	1.38	1.5	1.3	1.71	1.75	1.81	135	152	127	171	176	179	1.39333	1.75667	138	175.333	pantothenate kinase 1
74996	Usp47	15.78	16.99	17	17.04	16.05	17.05	1547	1666	1670	1641	1563	1672	16.59	16.7133	1627.67	1625.33	ubiquitin specific peptidase 47
68980	Wdr53	8.05	7.7	8.15	11.18	9.51	9.94	155	150	162	215	183	197	7.96667	10.21	155.667	198.333	WD repeat domain 53
17112	Tm4sf1	0.04	0.12	0.08	0.16	0.2	0.2	1	3	2	5	5	5	0.08	0.186667	2	5	transmembrane 4 superfamily member 1
67890	Ufm1	11.7	12.52	12.02	13.37	14.28	12.99	1001	1072	1031	1124	1213	1112	12.08	13.5467	1034.67	1149.67	ubiquitin-fold modifier 1
22628	Ywhag	101.9	113.14	120.2	95.9	106.8	100.73	6356	7061	7520	5879	6615	6284	111.747	101.143	6979	6259.33	tyrosine 3-monooxygenase/tryptophan 5-monooxygenase activation protein, gamma polypeptide
67463	Poc5	3.05	2.84	2.86	3.13	2.76	3.11	182	165	162	180	161	174	2.91667	3	169.667	171.667	POC5 centriolar protein
18984	Por	172.65	147.95	178.61	182.44	177.15	189.45	7421	6365	7704	7711	7568	8146	166.403	183.013	7163.33	7808.33	P450 (cytochrome) oxidoreductase
53319	Nxf1	44.67	42.64	42.67	45.49	45.14	44.73	2505	2395	2387	2562	2617	2546	43.3267	45.12	2429	2575	nuclear RNA export factor 1
24069	Sufu	5.3	5.22	5.05	5.11	5.5	5.85	420	414	402	398	433	464	5.19	5.48667	412	431.667	SUFU negative regulator of hedgehog signaling
622127	Cyp3a57	0	0	0	0	0.04	0	0	0	0	0	1	0	0	0.0133333	0	0.333333	cytochrome P450, family 3, subfamily a, polypeptide 57
72290	Lsm11	1.36	1.6	1.36	1.17	1.51	1.26	153	183	156	132	171	141	1.44	1.31333	164	148	U7 snRNP-specific Sm-like protein LSM11
11767	Ap1m1	25.5	26.14	24.16	27.64	28.96	26.36	839	861	797	899	946	870	25.2667	27.6533	832.333	905	adaptor-related protein complex AP-1, mu subunit 1
74166	Tmem38a	1.61	1.68	1.93	2.07	1.57	1.94	56	60	67	72	56	69	1.74	1.86	61	65.6667	transmembrane protein 38A
17261	Mef2d	28.32	27.46	30.09	34.44	34.69	34.58	2694	2615	2873	3219	3274	3291	28.6233	34.57	2727.33	3261.33	myocyte enhancer factor 2D
68929	Mospd3	27.37	30.68	31.11	33	38.03	38.79	579	652	663	687	805	819	29.72	36.6067	631.333	770.333	motile sperm domain containing 3
140721	Caskin2	0.82	1.9	2.01	1.15	2.46	2.2	66	156	165	93	200	181	1.57667	1.93667	129	158	CASK-interacting protein 2
11655	Alas1	81.2	115.71	96.39	69.4	75.3	69.05	3750	5348	4467	3151	3456	3190	97.7667	71.25	4521.67	3265.67	aminolevulinic acid synthase 1
71939	Apol6	0.03	0	0	0	0.03	0	1	0	0	0	1	0	0.01	0.01	0.333333	0.333333	apolipoprotein L 6
170770	Bbc3	4.52	5.63	5.12	3.79	4.77	4.8	142	180	164	115	150	153	5.09	4.45333	162	139.333	BCL2 binding component 3
108077	Skiv2l	22.64	20.94	22.78	22.33	23.4	24.7	1566	1449	1580	1518	1607	1708	22.12	23.4767	1531.67	1611	superkiller viralicidic activity 2-like (S. cerevisiae)
213773	Tbl3	9.05	9.46	8.43	8.87	9.41	8.88	387	405	362	373	400	380	8.98	9.05333	384.667	384.333	transducin (beta)-like 3
212483	Fam193b	10.69	9.38	10.32	12.57	12.65	12.17	622	614	683	810	801	809	10.13	12.4633	639.667	806.667	family with sequence similarity 193, member B
213990	Agap3	28.65	33.96	31.96	30.97	32.73	31.34	1554	1829	1732	1636	1740	1676	31.5233	31.68	1705	1684	ArfGAP with GTPase domain, ankyrin repeat and PH domain 3
239463	Fam83a	0	0	0	0	0.03	0	0	0	0	0	1	0	0	0.01	0	0.333333	family with sequence similarity 83, member A
56193	Plek	175.67	148.79	168.8	169.07	151.96	164.17	12636	10708	12176	11951	10851	11810	164.42	161.733	11840	11537.3	pleckstrin
57349	Ppbp	0.18	0.06	0.06	0.18	0.18	0.12	3	1	1	3	3	2	0.1	0.16	1.66667	2.66667	pro-platelet basic protein
74770	Hhatl	0	0	0.03	0.01	0.01	0	0	0	2	1	1	0	0.01	0.00666667	0.666667	0.666667	hedgehog acyltransferase-like
11777	Ap3s1	112.16	111.99	110.04	113.11	110.69	111.84	2780	2775	2695	2761	2743	2751	111.397	111.88	2750	2751.67	adaptor-related protein complex 3, sigma 1 subunit
17179	Matk	30.86	38.87	36.92	24.89	22.04	25.55	943	1189	1132	748	670	781	35.55	24.16	1088	733	megakaryocyte-associated tyrosine kinase
15894	Icam1	52.6	43.24	47.28	42.22	44.86	52.03	2274	1871	2051	1795	1927	2250	47.7067	46.37	2065.33	1990.67	intercellular adhesion molecule 1
102294	Cyp4v3	80.71	81.35	78.29	70.35	70.81	68.97	4062	4097	3953	3481	3540	3472	80.1167	70.0433	4037.33	3497.67	cytochrome P450, family 4, subfamily v, polypeptide 3
108829	Jmjd1c	16.28	17.05	18.18	16.62	16.04	14.86	2481	2598	2781	2500	2424	2268	17.17	15.84	2620	2397.33	jumonji domain containing 1C
12479	Cd1d1	2.26	2.68	2.12	1.43	2.5	2.35	69	82	65	43	76	72	2.35333	2.09333	72	63.6667	CD1d1 antigen
72650	2810006K23Rik	4.99	5.24	5.4	5.26	5.42	6.11	139	146	151	144	150	170	5.21	5.59667	145.333	154.667	RIKEN cDNA 2810006K23 gene
22337	Vdr	0.09	0.2	0.16	0.17	0.16	0.24	7	15	12	13	12	18	0.15	0.19	11.3333	14.3333	vitamin D (1,25-dihydroxyvitamin D3) receptor
207607	Ccdc40	0.15	0.13	0.06	0.11	0.18	0.11	13	11	5	9	15	9	0.113333	0.133333	9.66667	11	coiled-coil domain containing 40
69940	Exoc1	16.31	15.8	16.17	15.54	15.93	16.78	918	911	929	880	912	967	16.0933	16.0833	919.333	919.667	exocyst complex component 1
50497	Hspa14	16.99	17.95	17.04	17.79	18.26	18.15	537	570	545	550	571	569	17.3267	18.0667	550.667	563.333	heat shock protein 14
68423	Ankrd13d	2.95	2.94	2.71	2.97	4.14	3.5	106	106	98	105	148	126	2.86667	3.53667	103.333	126.333	ankyrin repeat domain 13 family, member D
215449	Rap1b	269.72	234.99	241.19	265.18	238.87	251.14	8701	7588	7812	8416	7662	8105	248.633	251.73	8033.67	8061	RAS related protein 1b
67203	Nde1	25.17	23.29	23.96	25.63	25.54	24.97	952	891	923	959	964	946	24.14	25.38	922	956.333	nudE neurodevelopment protein 1
11911	Atf4	63.64	68.02	66.34	60.17	73.19	64.84	1802	1939	1897	1686	2022	1835	66	66.0667	1879.33	1847.67	activating transcription factor 4
72585	Lypd1	0	0	0.02	0	0.01	0	0	0	1.74	0	1	0	0.00666667	0.00333333	0.58	0.333333	Ly6/Plaur domain containing 1
268301	Sowahc	13.26	12.77	12	11.93	12.31	11.52	1049	1011	952	928	967	912	12.6767	11.92	1004	935.667	sosondowah ankyrin repeat domain family member C
18193	Nsd1	10.75	12.84	13.92	12.43	12.6	12.83	2292	2652	2732	2504	2571	2639	12.5033	12.62	2558.67	2571.33	nuclear receptor-binding SET-domain protein 1
212933	Pm20d1	0	0.02	0	0.02	0.02	0.02	0	1	0	1	1	1	0.00666667	0.02	0.333333	1	peptidase M20 domain containing 1
11938	Atp2a2	48.31	53.21	55.68	53.9	58.94	57.29	3802	4190	4393	4168	4608	4510	52.4	56.71	4128.33	4428.67	ATPase, Ca++ transporting, cardiac muscle, slow twitch 2
20324	Cavin2	0.02	0.02	0.08	0	0.02	0	1	1	4	0	1	0	0.04	0.00666667	2	0.333333	caveolae associated 2
76073	Pcgf5	7.24	6.3	7.21	7.62	7.04	7.61	380	322	370	409	350	363	6.91667	7.42333	357.333	374	polycomb group ring finger 5
11674	Aldoa	664.15	786.69	713.34	652.74	787.33	674.96	16225	19195	17497	15711	19145	16518	721.393	705.01	17639	17124.7	aldolase A, fructose-bisphosphate
195564	Skint3	0.07	0.02	0.03	0.07	0.1	0.02	4	1	2	4	6	1	0.04	0.0633333	2.33333	3.66667	selection and upkeep of intraepithelial T cells 3
93888	Pcdhb17	0.05	0.05	0.07	0.04	0.02	0.07	3	3	4	2	1	4	0.0566667	0.0433333	3.33333	2.33333	protocadherin beta 17
114604	Prdm15	1.98	2.13	2.24	2.12	2	2.09	182	190	212	200	193	189	2.11667	2.07	194.667	194	PR domain containing 15
231147	Sh3tc1	12.11	15.82	14.01	13.32	14.08	12.86	929	1197	1068	1001	1043	1003	13.98	13.42	1064.67	1015.67	SH3 domain and tetratricopeptide repeats 1
215653	Rassf2	29.17	25.81	31.11	50.08	50.06	52.83	2398	2146	2602	4095	4147	4411	28.6967	50.99	2382	4217.67	Ras association (RalGDS/AF-6) domain family member 2
109575	Tbx10	0	0	0	0	0.03	0	0	0	0	0	1	0	0	0.01	0	0.333333	T-box 10
52513	Ddx56	11.19	11.85	11.04	10.23	10.99	10.15	419	455	432	392	411	389	11.36	10.4567	435.333	397.333	DEAD (Asp-Glu-Ala-Asp) box polypeptide 56
67988	Tmx3	20.71	20.85	20.3	20	20.97	20.53	1676	1688	1647	1590	1684	1661	20.62	20.5	1670.33	1645	thioredoxin-related transmembrane protein 3
105247050	Gm42226	0.03	0.14	0.17	0.23	0.11	0.03	1	5	6	8	4	1	0.113333	0.123333	4	4.33333	predicted gene, 42226
23832	Xcr1	0.03	0.01	0.01	0.08	0.04	0.05	2	1	1	6.02	3	4.01	0.0166667	0.0566667	1.33333	4.34333	chemokine (C motif) receptor 1
11689	Alox5	0.1	0.47	0.25	1.55	1.64	1.57	5	23	12	74	79	76	0.273333	1.58667	13.3333	76.3333	arachidonate 5-lipoxygenase
353025	Caps2	0	0	0	0	0.05	0	0	0	0	0	2	0	0	0.0166667	0	0.666667	calcyphosphine 2
11773	Ap2m1	158.62	161.97	164.44	188.55	184.13	195.62	7994	8169	8315	9342	9218	9861	161.677	189.433	8159.33	9473.67	adaptor-related protein complex 2, mu 1 subunit
236930	Ercc6l	0.33	0.61	0.45	0.37	0.58	0.37	24	45	33	27	42	27	0.463333	0.44	34	32	excision repair cross-complementing rodent repair deficiency complementation group 6 like
227195	Ino80d	3.69	3.7	3.68	3.87	3.89	3.94	887	892	896	922	921	958	3.69	3.9	891.667	933.667	INO80 complex subunit D
66998	Psmd5	17.63	17.55	19.1	16.21	18.54	18.66	593	596	650	540	626	627	18.0933	17.8033	613	597.667	proteasome (prosome, macropain) 26S subunit, non-ATPase, 5
22687	Zpr1	12.45	14.28	13.81	12.45	12.87	12.63	638.95	733	711	628	656	648	13.5133	12.65	694.317	644	ZPR1 zinc finger
192198	Lrrc4	0.05	0.03	0.02	0.13	0.05	0.03	3	2	1	8	3	2	0.0333333	0.07	2	4.33333	leucine rich repeat containing 4
100503041	Pdzd7	0.01	0	0.01	0.02	0.03	0.03	1	0	1	1	2	2	0.00666667	0.0266667	0.666667	1.66667	PDZ domain containing 7
56878	Rbms1	57.38	61.91	64.63	76.81	78.17	79.28	3318	3504	3664	4308	4447	4550	61.3067	78.0867	3495.33	4435	RNA binding motif, single stranded interacting protein 1
268481	Krt222	0.26	0.02	0.02	0.05	0	0	12	1	1	3	0	0	0.1	0.0166667	4.66667	1	keratin 222
66142	Cox7b	64.69	63.85	61.01	61.87	64.79	65.34	985	974	935	929	984	996	63.1833	64	964.667	969.667	cytochrome c oxidase subunit 7B
13508	Dscam	0	0	0	0	0.01	0	0	0	0	0	1	0	0	0.00333333	0	0.333333	DS cell adhesion molecule
330963	Ankdd1a	4.1	3.22	2.91	1.9	0.97	1.52	349	281	236	159	87	125	3.41	1.46333	288.667	123.667	ankyrin repeat and death domain containing 1A
22415	Wnt3	0	0	0.02	0	0	0.02	0	0	1	0	0	1	0.00666667	0.00666667	0.333333	0.333333	wingless-type MMTV integration site family, member 3
66859	Slc16a9	0.27	0.87	1.02	0.53	1.19	1.36	16	54	63	32	73	84	0.72	1.02667	44.3333	63	solute carrier family 16 (monocarboxylic acid transporters), member 9
319172	Hist1h2ab	0	0.16	0.2	0.19	0	0	0	1.02	1.23	1.14	0	0	0.12	0.0633333	0.75	0.38	histone cluster 1, H2ab
20308	Ccl9	269.3	186.7	178.81	244.4	193.12	232.37	13936	9668	9282.99	12433	9926.12	12027	211.603	223.297	10962.3	11462	chemokine (C-C motif) ligand 9
77446	Heg1	0.25	0.44	0.43	0.25	0.39	0.27	36	60	51	31	55	41	0.373333	0.303333	49	42.3333	heart development protein with EGF-like domains 1
18515	Pbx2	24.43	24.97	23.72	22.7	21.21	23.4	1172	1199	1142	1071	1011	1123	24.3733	22.4367	1171	1068.33	pre B cell leukemia homeobox 2
71648	Optn	13.09	13.63	11.94	13.12	12.75	12.21	564	596	519	565	557	520	12.8867	12.6933	559.667	547.333	optineurin
239408	Tmem74	0.08	0.13	0.08	0.13	0	0.04	2	3	2	3	0	1	0.0966667	0.0566667	2.33333	1.33333	transmembrane protein 74
17764	Mtf1	4.29	4.16	4.46	4.25	4.2	4.64	582.8	565.68	607.79	567.12	566.8	629.9	4.30333	4.36333	585.423	587.94	metal response element binding transcription factor 1
216963	Git1	25.58	32.13	29.96	24.01	29.53	25.15	1575	1980	1851	1452	1805	1550	29.2233	26.23	1802	1602.33	G protein-coupled receptor kinase-interactor 1
226777	C130074G19Rik	0.02	0.06	0.06	0.04	0.04	0	1	3	3	2	2	0	0.0466667	0.0266667	2.33333	1.33333	RIKEN cDNA C130074G19 gene
235330	Ttc12	5.12	7.29	7.1	8.23	10.71	8.91	181	261	244	271	365	317	6.50333	9.28333	228.667	317.667	tetratricopeptide repeat domain 12
101540	Prkd2	2.03	2.09	2.49	2.97	2.24	2.57	115	124	136	165	130	142	2.20333	2.59333	125	145.667	protein kinase D2
328977	Zfp532	0.91	1	0.89	1.22	0.77	0.93	96	103	90.44	126	76.04	96	0.933333	0.973333	96.48	99.3467	zinc finger protein 532
104248	Cabin1	17.89	16.15	17.24	19.18	18.28	19.74	1640	1604	1724	1804	1801	1880	17.0933	19.0667	1656	1828.33	calcineurin binding protein 1
80749	Lrfn1	0.13	0.18	0.14	0.19	0.43	0.64	7	6	6	10	24	26	0.15	0.42	6.33333	20	leucine rich repeat and fibronectin type III domain containing 1
12289	Cacna1d	2.44	1.86	2.33	3.29	2.74	3.2	389.99	292.99	376	510	431.99	509.98	2.21	3.07667	352.993	483.99	calcium channel, voltage-dependent, L type, alpha 1D subunit
17390	Mmp2	0.34	0.34	0.41	0.46	0.44	0.47	18	18	22	24	23	25	0.363333	0.456667	19.3333	24	matrix metallopeptidase 2
67604	Get4	14.01	14.69	15.18	15.03	14.37	13.33	502	521	540	524	509	475	14.6267	14.2433	521	502.667	golgi to ER traffic protein 4
382252	Bclaf3	1.52	1.38	1.66	1.33	1.31	1.41	91	84	103	77	77	85	1.52	1.35	92.6667	79.6667	Bclaf1 and Thrap3 family member 3
108168740	Gm46731	0.79	1.09	0.63	1.31	0.72	1.34	17	23.53	13.62	27.86	15.61	29.05	0.836667	1.12333	18.05	24.1733	predicted gene, 46731
16535	Kcnq1	0	0.02	0	0	0.04	0.04	0	1	0	0	2	2	0.00666667	0.0266667	0.333333	1.33333	potassium voltage-gated channel, subfamily Q, member 1
17528	Mpz	0.25	0.22	0.09	0.19	0.1	0.06	8	7	3	6	3	2	0.186667	0.116667	6	3.66667	myelin protein zero
223666	Arhgap39	5.29	6.71	5.59	5.36	5.57	5.82	426	539	451	423	443	467	5.86333	5.58333	472	444.333	Rho GTPase activating protein 39
217779	Lysmd1	4.96	4.05	4.7	4.22	4.87	4.42	202	165	192	169	197	180	4.57	4.50333	186.333	182	LysM, putative peptidoglycan-binding, domain containing 1
16764	Aff3	0.04	0	0	0.02	0.01	0	5	0	0	2	1	0	0.0133333	0.01	1.66667	1	AF4/FMR2 family, member 3
327978	Slfn5	74.88	61.22	60.97	57.86	41.66	49.69	7799	6337	6321	5913	4299.94	5136	65.69	49.7367	6819	5116.31	schlafen 5
234371	Tmem161a	6.49	6.8	7.18	6.84	6.91	7.67	330	340	365	342	351	389	6.82333	7.14	345	360.667	transmembrane protein 161A
19400	Rapsn	1.12	1.17	0.92	1.16	1.65	1.61	30	32	25	31	44	44	1.07	1.47333	29	39.6667	receptor-associated protein of the synapse
68298	Ncapd2	1.07	1.58	1.16	0.84	1.43	1.29	85	126	92	66	113	102	1.27	1.18667	101	93.6667	non-SMC condensin I complex, subunit D2
107351	Kank1	0	0.03	0.02	0.02	0.03	0.03	0	3	1	1	3	3	0.0166667	0.0266667	1.33333	2.33333	KN motif and ankyrin repeat domains 1
20815	Srpk1	11.76	12.14	12.08	10.73	12.28	12.23	495	512	511	445	516	518	11.9933	11.7467	506	493	serine/arginine-rich protein specific kinase 1
56488	Nxt1	13.39	12.12	12.69	12.56	14.42	14.09	199	179	189	184	213	208	12.7333	13.69	189	201.667	NTF2-related export protein 1
108116	Slco3a1	3.08	2.18	2.43	2.72	4.65	3.52	178	133	157	160	278	207	2.56333	3.63	156	215	solute carrier organic anion transporter family, member 3a1
68050	Akirin1	92.05	103.01	92.3	104.4	106.82	102.02	3695	4138	3718	4121	4261	4096	95.7867	104.413	3850.33	4159.33	akirin 1
224481	Tfb1m	2.81	2.6	3.04	3.37	3.76	2.55	54	52	60	65	79	51	2.81667	3.22667	55.3333	65	transcription factor B1, mitochondrial
330790	Hapln4	0.05	0	0	0.07	0.06	0	3	0	0	4	4	0	0.0166667	0.0433333	1	2.66667	hyaluronan and proteoglycan link protein 4
105244808	Gm40353	0	0	0	0.06	0	0	0	0	0	1	0	0	0	0.02	0	0.333333	predicted gene, 40353
69736	Nup37	3.57	2.28	3.16	3.89	3.19	3.07	72	46	64	77	64	62	3.00333	3.38333	60.6667	67.6667	nucleoporin 37
71665	Fuca1	104.09	113.12	110.79	95.08	106.1	96.82	4468	4859	4772	4013	4525	4157	109.333	99.3333	4699.67	4231.67	fucosidase, alpha-L- 1, tissue
69481	Actl9	0	0	0.05	0.05	0.09	0.05	0	0	1	1	2	1	0.0166667	0.0633333	0.333333	1.33333	actin-like 9
100503353	Gm14440	4.88	4.85	6.26	5.87	5.59	5.6	285.49	284.09	367.96	337.68	325.04	328.22	5.33	5.68667	312.513	330.313	predicted gene 14440
72149	Strada	10.25	10.93	11.19	11.48	10.72	11.26	378	402	413	415	390	410	10.79	11.1533	397.667	405	STE20-related kinase adaptor alpha
28169	Agpat3	15.22	20.11	19.63	17.12	18.02	16.18	1076	1411	1347	1151	1227	1141	18.32	17.1067	1278	1173	1-acylglycerol-3-phosphate O-acyltransferase 3
102640024	LOC102640024	0.05	0	0.14	0.19	0.14	0	1	0	3	4	3	0	0.0633333	0.11	1.33333	2.33333	diamine acetyltransferase 1-like
98910	Usp6nl	6.92	9.62	9.24	6.66	7.2	6.9	786	1040	1000	719	796	757	8.59333	6.92	942	757.333	USP6 N-terminal like
12229	Btk	31.13	31.66	29.93	31	31.33	31.6	1344	1367	1296	1316	1345	1364	30.9067	31.31	1335.67	1341.67	Bruton agammaglobulinemia tyrosine kinase
67169	Nradd	3.52	3.18	4.26	4.13	3.53	3.73	64	58	78	74	64	68	3.65333	3.79667	66.6667	68.6667	neurotrophin receptor associated death domain
66521	Rwdd1	44.37	46.09	41.13	44.77	46.79	43.67	741	771	691	737	779	730	43.8633	45.0767	734.333	748.667	RWD domain containing 1
68533	Mphosph6	9.5	9.49	9.39	9.52	7.56	9.81	154	154	153	152	122	159	9.46	8.96333	153.667	144.333	M phase phosphoprotein 6
70369	Bag5	10.92	10.86	11.16	12.69	13.21	12.06	369	365	370	409	422	403	10.98	12.6533	368	411.333	BCL2-associated athanogene 5
67299	Dock7	10.87	10.66	10.93	12.11	11.37	11.46	1295	1255	1327	1415	1326	1350	10.82	11.6467	1292.33	1363.67	dedicator of cytokinesis 7
55993	Msh4	0	0	0	0	0.02	0	0	0	0	0	1	0	0	0.00666667	0	0.333333	mutS homolog 4
20723	Serpinb9	3.84	5.54	5.11	2.99	4.94	3.32	168	229	215	126	209	140	4.83	3.75	204	158.333	serine (or cysteine) peptidase inhibitor, clade B, member 9
52575	Trmt10c	11.99	11.56	12.07	10.79	12.85	11.89	367	354	371	325	391	364	11.8733	11.8433	364	360	tRNA methyltransferase 10C
59050	Nsa2	61.63	61.46	59.12	61.78	61.78	58.15	2828	2822.29	2722.05	2787.28	2816.44	2669.15	60.7367	60.57	2790.78	2757.62	NSA2 ribosome biogenesis homolog
54199	Ccrl2	27.76	23.74	25.13	33.27	31.24	31.69	922	785	833	1058	1005	1017	25.5433	32.0667	846.667	1026.67	chemokine (C-C motif) receptor-like 2
14904	Gtpbp1	12.66	12.81	11.76	10.35	11.93	11.61	710	726	685	591	686	670	12.41	11.2967	707	649	GTP binding protein 1
72413	Kcnmb2	0	0.03	0	0	0	0	0	1	0	0	0	0	0.01	0	0.333333	0	potassium large conductance calcium-activated channel, subfamily M, beta member 2
52696	Zwint	28.06	28.33	25.7	25.1	25.97	24.77	866	880	805	766	807	765	27.3633	25.28	850.333	779.333	ZW10 interactor
74150	Slc35f5	34.84	33.75	35.92	29.85	32.32	27.74	1561	1518	1610	1311	1440	1247	34.8367	29.97	1563	1332.67	solute carrier family 35, member F5
72825	Mon1a	10.43	9.94	8.34	9.73	10.49	9.99	385	334	294	361	386	370	9.57	10.07	337.667	372.333	MON1 homolog A, secretory traffciking associated
26754	Cops5	23.12	24.18	23.41	23.35	24.67	22.64	658	688	668	654	696	642	23.57	23.5533	671.333	664	COP9 signalosome subunit 5
66928	Dmac1	40.69	34.29	32.43	42.77	34.96	42	413	349	332	429	355	427	35.8033	39.91	364.667	403.667	distal membrane arm assembly complex 1
338359	Supv3l1	5.2	5.29	5.61	6.39	6.39	5.45	238	244	253	287	281	255	5.36667	6.07667	245	274.333	suppressor of var1, 3-like 1 (S. cerevisiae)
94346	Tmem40	0.1	0.22	0.05	0.13	0.09	0.15	2	5	1	3	2	3	0.123333	0.123333	2.66667	2.66667	transmembrane protein 40
66593	Diablo	12.14	13.49	12.03	11.9	11.36	11.27	391.99	436	389.99	377.98	364.94	364	12.5533	11.51	405.993	368.973	diablo, IAP-binding mitochondrial protein
109801	Glo1	22.25	25.99	24.84	23.42	25.93	25.02	646	731	710	692	741	720	24.36	24.79	695.667	717.667	glyoxalase 1
14472	Gbx2	0	0	0.03	0	0	0	0	0	1	0	0	0	0.01	0	0.333333	0	gastrulation brain homeobox 2
57312	Mrps31	8.53	7.72	7.75	7.98	7.1	7.11	213	193	194	196	176	177	8	7.39667	200	183	mitochondrial ribosomal protein S31
387609	Zhx2	1.24	1.43	1.5	1.36	1.5	1.54	95	110	115	102	114	118	1.39	1.46667	106.667	111.333	zinc fingers and homeoboxes 2
22122	Tsta3	17.53	18.51	18.06	16.99	19.97	17.26	369	397	385	354	418	366	18.0333	18.0733	383.667	379.333	tissue specific transplantation antigen P35B
12335	Capn3	0.02	0.06	0.02	0.14	0.18	0.07	1	3	1	6	8	3	0.0333333	0.13	1.66667	5.66667	calpain 3
338371	Endov	2.27	2.78	2.72	2.4	3.45	2.36	166	206	200	172	230	177	2.59	2.73667	190.667	193	endonuclease V
380753	Atxn7l1	16.19	13.41	12.01	15.76	13.57	14.32	785	740	611	823	774	797	13.87	14.55	712	798	ataxin 7-like 1
68813	Dock5	4.4	5.38	4.78	3.98	4.12	3.75	777	958	887	704	732	677	4.85333	3.95	874	704.333	dedicator of cytokinesis 5
100072	Camta1	4.63	3.69	5.16	6.13	5.63	5.52	108	88	92	116	106	110	4.49333	5.76	96	110.667	calmodulin binding transcription activator 1
100045792	Ect2l	0.02	0	0.01	0.03	0.01	0.02	3	0	1	4	1	3	0.01	0.02	1.33333	2.66667	epithelial cell transforming sequence 2 oncogene-like
20750	Spp1	1505.36	725.77	811.39	986.61	637.35	595.43	34513	16667	18688	22277	14546	13666	1014.17	739.797	23289.3	16829.7	secreted phosphoprotein 1
66923	Pbrm1	9.92	10.61	11.29	11.83	11.45	11.24	1386	1483	1554	1602	1582	1562	10.6067	11.5067	1474.33	1582	polybromo 1
13642	Efnb2	0.15	0.06	0.16	0.14	0.17	0.1	13	5	12	12	13	9	0.123333	0.136667	10	11.3333	ephrin B2
12227	Btg2	12.18	11.35	10.62	12.93	13.44	12.65	647	603	566	675	709	672	11.3833	13.0067	605.333	685.333	B cell translocation gene 2, anti-proliferative
381522	Ccdc180	0.17	0.15	0.14	0.2	0.11	0.09	15	13	12	17	10	8	0.153333	0.133333	13.3333	11.6667	coiled-coil domain containing 180
207209	Ccdc154	0	0.05	0	0.03	0.09	0	0	2	0	1	3	0	0.0166667	0.04	0.666667	1.33333	coiled-coil domain containing 154
74126	Syvn1	24.73	23.55	23.93	27.24	26.64	25.72	1335	1276	1306	1442	1425	1393	24.07	26.5333	1305.67	1420	synovial apoptosis inhibitor 1, synoviolin
14985	H2-M10.1	0.09	0	0	0	0	0	2	0	0	0	0	0	0.03	0	0.666667	0	histocompatibility 2, M region locus 10.1
19079	Prkab1	12.91	13.18	12.22	12.56	13.99	13.6	441	447	415	420	473	462	12.77	13.3833	434.333	451.667	protein kinase, AMP-activated, beta 1 non-catalytic subunit
216578	Papolg	3.72	4.02	3.96	3.74	3.66	3.66	276	295	295	283	278	282	3.9	3.68667	288.667	281	poly(A) polymerase gamma
69527	Mrps9	15.76	16.07	16.41	17.01	17.47	15.3	360	368	377	383	397	350	16.08	16.5933	368.333	376.667	mitochondrial ribosomal protein S9
26386	Hsf4	1.7	1.12	1.58	1.84	2.23	1.85	48	31	44	52	63	53	1.46667	1.97333	41	56	heat shock transcription factor 4
74090	Paqr5	0	0.02	0.02	0.04	0.02	0.04	0	1	1	2	1	2	0.0133333	0.0333333	0.666667	1.66667	progestin and adipoQ receptor family member V
100041566	Gm3409	0.05	0	0	0	0	0	1	0	0	0	0	0	0.0166667	0	0.333333	0	predicted gene 3409
22146	Tuba1c	75.77	86.51	88.86	116.9	118.67	112.61	2499.34	2856.53	2942.79	3793.59	3891.98	3716.19	83.7133	116.06	2766.22	3800.59	tubulin, alpha 1C
100039192	Tmem254c	0	2.93	0.09	0	0.08	0	0	68.55	1.8	0	1.55	0	1.00667	0.0266667	23.45	0.516667	transmembrane protein 254c
14702	Gng2	47.1	43.36	45.41	53.06	56.24	54.91	3014	2777	2919	3339	3582	3522	45.29	54.7367	2903.33	3481	guanine nucleotide binding protein (G protein), gamma 2
241576	Ldlrad3	21.68	19	20.68	21.18	19.09	18.87	1471	1288	1402	1409	1282	1281	20.4533	19.7133	1387	1324	low density lipoprotein receptor class A domain containing 3
331026	Gmppb	5.02	6.02	5.48	5.89	5.72	5.9	147.96	177	162.25	169.85	168.12	174.23	5.50667	5.83667	162.403	170.733	GDP-mannose pyrophosphorylase B
75288	Slc35f4	0	0	0	0	0.03	0	0	0	0	0	1	0	0	0.01	0	0.333333	solute carrier family 35, member F4
72472	Slc16a10	30.03	37.44	33.54	23.91	29.1	27.41	2424	2647	2535	1835	2196	2015	33.67	26.8067	2535.33	2015.33	solute carrier family 16 (monocarboxylic acid transporters), member 10
22253	Unc5c	0	0	0.01	0	0	0.01	0	0	1	0	0	2	0.00333333	0.00333333	0.333333	0.666667	unc-5 netrin receptor C
63913	Fam129a	9.45	15.87	12	9.33	15.32	8.72	872	1432	1086	816	1369	769	12.44	11.1233	1130	984.667	family with sequence similarity 129, member A
110454	Ly6a	27.92	1.04	0.76	9.39	0.49	0.88	405	15	11	134	7	13	9.90667	3.58667	143.667	51.3333	lymphocyte antigen 6 complex, locus A
14686	Gnat2	0	0.07	0.03	0	0.06	0	0	2	1	0	1	0	0.0333333	0.02	1	0.333333	guanine nucleotide binding protein, alpha transducing 2
20310	Cxcl2	2.21	3.28	2.85	4.37	11.52	7.65	37	55	48	72	192	128	2.78	7.84667	46.6667	130.667	chemokine (C-X-C motif) ligand 2
67027	Mkrn2	10.8	9.33	9.95	9.94	10.08	10.09	402	344	374	365	375	373	10.0267	10.0367	373.333	371	makorin, ring finger protein, 2
381204	Naaladl1	0	0.03	0	0	0	0	0	1	0	0	0	0	0.01	0	0.333333	0	N-acetylated alpha-linked acidic dipeptidase-like 1
320522	Bhlha9	0.05	0.05	0	0	0.05	0	1	1	0	0	1	0	0.0333333	0.0166667	0.666667	0.333333	basic helix-loop-helix family, member a9
22690	Zfp28	1.92	2.57	2.39	2.29	2.58	2.47	122	152	154	139	157	149	2.29333	2.44667	142.667	148.333	zinc finger protein 28
66481	Rps21	508.15	439.72	454.77	472.62	463.48	518.71	2115	1845	1931	1968	1955	2174	467.547	484.937	1963.67	2032.33	ribosomal protein S21
70425	Csnk1g3	8.79	9.18	8.59	8.86	8.73	8.32	662	691	649	655	653	626	8.85333	8.63667	667.333	644.667	casein kinase 1, gamma 3
233073	U2af1l4	19.95	16.61	17.07	18.22	14.94	16.94	254	212	219	229	190	216	17.8767	16.7	228.333	211.667	U2 small nuclear RNA auxiliary factor 1-like 4
69276	Sec62	39.15	34.68	35.32	36.58	36.77	36.34	2671	2373	2428	2462	2506	2485	36.3833	36.5633	2490.67	2484.33	SEC62 homolog (S. cerevisiae)
208154	Btla	0.15	0	0	0.04	0	0	5	0	0	2	0	0	0.05	0.0133333	1.66667	0.666667	B and T lymphocyte associated
19157	Cyth1	19.89	27.84	23.13	34.82	41.01	36.67	1114	1518	1280	1877	2228	2013	23.62	37.5	1304	2039.33	cytohesin 1
381801	Tatdn2	24.74	28.91	27.92	26.59	28.34	26.25	1320	1527	1496	1384	1520	1407	27.19	27.06	1447.67	1437	TatD DNase domain containing 2
211673	Arfgef1	18.34	19.36	20.01	17.61	18.04	17.46	2296	2424	2510	2165	2240	2185	19.2367	17.7033	2410	2196.67	ADP-ribosylation factor guanine nucleotide-exchange factor 1(brefeldin A-inhibited)
232236	Ccdc174	8.67	7.62	8.02	7.95	8.31	8.08	252	224	233	228	242	235	8.10333	8.11333	236.333	235	coiled-coil domain containing 174
19041	Ppl	0.01	0	0	0.01	0.01	0	1	0	0	1	1	0	0.00333333	0.00666667	0.333333	0.666667	periplakin
210297	Lrch2	0	0.01	0	0	0	0	0	1	0	0	0	0	0.00333333	0	0.333333	0	leucine-rich repeats and calponin homology (CH) domain containing 2
19219	Ptger4	13.55	8.47	6.68	6.61	3.62	3.97	770	483	381	370	204	226	9.56667	4.73333	544.667	266.667	prostaglandin E receptor 4 (subtype EP4)
234734	Aars	19.16	21.04	21.06	21.1	20.57	20.86	1183	1309	1309	1289	1279	1307	20.42	20.8433	1267	1291.67	alanyl-tRNA synthetase
319675	Cep295	2.89	3.34	3.35	2.87	3.08	3.14	383	455	461	382	418	419	3.19333	3.03	433	406.333	centrosomal protein 295
238386	Btbd7	5.51	6.25	6.46	6.17	6.09	5.76	821	863	927	851	859	835	6.07333	6.00667	870.333	848.333	BTB (POZ) domain containing 7
320662	Casc1	0.04	0.06	0.05	0.03	0.08	0.02	2	4	2	2	4	1	0.05	0.0433333	2.66667	2.33333	cancer susceptibility candidate 1
78826	P2ry10	0.08	0	0	0.17	0	0	4	0	0	8	0	0	0.0266667	0.0566667	1.33333	2.66667	purinergic receptor P2Y, G-protein coupled 10
70423	Tspan15	0.19	0	0	0.1	0	0.05	7	0	0	3	0	1	0.0633333	0.05	2.33333	1.33333	tetraspanin 15
20422	Sem1	113.63	115.62	100.18	120.9	119.2	123.85	676	691	604	714	714	739	109.81	121.317	657	722.333	SEM1, 26S proteasome complex subunit
232970	Phldb3	2.7	2.33	3.1	2.82	3.55	3.35	104	92	121	109	138	129	2.71	3.24	105.667	125.333	pleckstrin homology like domain, family B, member 3
20867	Stip1	31.98	28.37	31.75	28.37	27.16	29.23	1169	1038	1165	1020	987	1069	30.7	28.2533	1124	1025.33	stress-induced phosphoprotein 1
22751	Zfp90	12.65	9.92	10.76	13.03	11.71	13.39	636	514	562	673	603	686	11.11	12.71	570.667	654	zinc finger protein 90
106512	Gpsm3	89.46	83.43	82.84	90.61	86.66	90.8	1919	1792	1786	1914	1851	1949	85.2433	89.3567	1832.33	1904.67	G-protein signalling modulator 3 (AGS3-like, C. elegans)
26405	Map3k2	7.15	7.3	7.79	8.57	8.09	8.2	1383	1412	1509	1627	1552	1586	7.41333	8.28667	1434.67	1588.33	mitogen-activated protein kinase kinase kinase 2
23790	Coro1c	93.49	103.91	101.68	98.26	110.18	106.88	5566	6190	6072	5750	6514	6364	99.6933	105.107	5942.67	6209.33	coronin, actin binding protein 1C
245578	Pcdh11x	0	0	0	0	0	0.01	0	0	0	0	0	1	0	0.00333333	0	0.333333	protocadherin 11 X-linked
433416	Gm13547	0	0	0.17	0	0	0.17	0	0	1	0	0	1	0.0566667	0.0566667	0.333333	0.333333	predicted gene 13547
408068	Zfp738	4.2	3.82	3.74	3.54	3.53	5.21	222.24	234.52	256.46	233.93	250.31	249.23	3.92	4.09333	237.74	244.49	zinc finger protein 738
19652	Rbm3	133.13	142.74	132.65	146.55	152.5	148.04	2951	3164	2991	3200	3372	3339	136.173	149.03	3035.33	3303.67	RNA binding motif (RNP1, RRM) protein 3
228839	Tgif2	1.55	1.59	1.38	1.43	1.11	1.38	76	76	67	69	52	67	1.50667	1.30667	73	62.6667	TGFB-induced factor homeobox 2
66901	Proz	0.91	1.6	1.15	0.83	1.41	1.01	37	65	47	33	57	41	1.22	1.08333	49.6667	43.6667	protein Z, vitamin K-dependent plasma glycoprotein
242377	Pm20d2	0	0	0	0.02	0	0	0	0	0	2	0	0	0	0.00666667	0	0.666667	peptidase M20 domain containing 2
30928	Zbtb18	17.8	20.35	19.08	16.29	17.21	17.03	1260	1448	1381	1150	1230	1205	19.0767	16.8433	1363	1195	zinc finger and BTB domain containing 18
227099	Pms1	1.35	1.35	1.66	1.31	1.3	1.49	73	72	88	68	70	80	1.45333	1.36667	77.6667	72.6667	PMS1 homolog 1, mismatch repair system component
68626	Elac2	6.58	7.38	7.34	7.1	8.43	7.94	348	401	388	365	453	426	7.1	7.82333	379	414.667	elaC ribonuclease Z 2
213326	Scyl2	15.65	16.58	18.33	17.91	16.55	17.45	1109	1147	1276	1239	1141	1238	16.8533	17.3033	1177.33	1206	SCY1-like 2 (S. cerevisiae)
207615	Wdr37	10.29	11.16	10.46	10.17	11.75	10.9	806	887	831	791	908	851	10.6367	10.94	841.333	850	WD repeat domain 37
59093	Pcbp3	0.76	1.49	1.72	1.06	1.33	1.53	27	54	61	37	47	54	1.32333	1.30667	47.3333	46	poly(rC) binding protein 3
13528	Dtnb	1.69	2.95	2.56	2.3	2.4	1.75	74	135	113	93	108	79	2.4	2.15	107.333	93.3333	dystrobrevin, beta
102638918	Gm35364	0.14	0.21	0.14	0.43	0.21	0.14	2	3	2	6	3	2	0.163333	0.26	2.33333	3.66667	predicted gene, 35364
52808	Tspyl2	12.6	12.32	12.18	15.55	15.26	14.16	596	584	578	723	717	670	12.3667	14.99	586	703.333	TSPY-like 2
21915	Dtymk	10.46	10.67	9.66	10.03	10.11	10.81	117	121	109	112	111	126	10.2633	10.3167	115.667	116.333	deoxythymidylate kinase
100302688	Gm17455	0.08	0.16	0	0.08	0.08	0	1	2	0	1	1	0	0.08	0.0533333	1	0.666667	predicted gene, 17455
77031	Slc9a8	8.26	8.74	8.79	7.58	8.17	7.73	677	702	712	608	665	626	8.59667	7.82667	697	633	solute carrier family 9 (sodium/hydrogen exchanger), member 8
442803	A830005F24Rik	0.07	0.07	0.14	0.07	0.14	0.07	1	1	2	1	2	1	0.0933333	0.0933333	1.33333	1.33333	RIKEN cDNA A830005F24 gene
116838	Rims2	0.03	0.02	0	0.02	0.01	0	2	2	0	2	1	0	0.0166667	0.01	1.33333	1	regulating synaptic membrane exocytosis 2
27260	Plek2	0	0.04	0	0	0	0	0	1	0	0	0	0	0.0133333	0	0.333333	0	pleckstrin 2
20558	Slfn4	1.57	1.21	1.33	1.58	1.69	1.31	83.14	57.37	65.1	77.45	79.28	63.89	1.37	1.52667	68.5367	73.54	schlafen 4
242838	Lrrd1	0	0	0	0.02	0	0	0	0	0	1	0	0	0	0.00666667	0	0.333333	leucine rich repeats and death domain containing 1
73893	Tmem202	2.57	5.16	4.55	2.22	2.67	2.66	41	81	68	33	39	40	4.09333	2.51667	63.3333	37.3333	transmembrane protein 202
18578	Pde4b	4.82	3.49	4.62	6.34	6.24	7.29	319	226	303	403	401	469	4.31	6.62333	282.667	424.333	phosphodiesterase 4B, cAMP specific
17299	Mettl1	4.89	4.87	4.72	5.4	4.01	4.98	99	90	93	95	79	88	4.82667	4.79667	94	87.3333	methyltransferase like 1
12550	Cdh1	0	0.05	0	0	0.01	0	0	4	0	0	1	0	0.0166667	0.00333333	1.33333	0.333333	cadherin 1
212111	Inpp5a	7.23	8.84	7.83	8.65	8.93	8.73	345	428	380	411	427	413	7.96667	8.77	384.333	417	inositol polyphosphate-5-phosphatase A
56095	Ftsj3	15.59	15.96	15.39	15.67	17.47	16.46	766	785	759	757	853	809	15.6467	16.5333	770	806.333	FtsJ RNA methyltransferase homolog 3 (E. coli)
319885	Zcchc7	8.72	7.97	7.43	8.43	8.84	8.44	325	303	294	304	344	331	8.04	8.57	307.333	326.333	zinc finger, CCHC domain containing 7
22092	Rsph1	0.33	0.55	0.6	0.39	0.66	0.77	6	10	11	7	12	14	0.493333	0.606667	9	11	radial spoke head 1 homolog (Chlamydomonas)
207965	Vcpkmt	13.93	12.71	11.92	11.96	10.6	11.73	270	250	235	225	203	238	12.8533	11.43	251.667	222	valosin containing protein lysine (K) methyltransferase
226139	Cox15	7.96	6.99	6.94	7.42	7.99	7.28	671.5	589.68	586.83	614.7	668.78	614.06	7.29667	7.56333	616.003	632.513	cytochrome c oxidase assembly protein 15
233065	Alkbh6	9.57	10.33	10.42	10.7	10.23	11.74	136	147	149	150	145	167	10.1067	10.89	144	154	alkB homolog 6
100040944	Gm3055	0	0.17	0.05	0.1	0	0.26	0	5.17	1.63	3.02	0	7.71	0.0733333	0.12	2.26667	3.57667	predicted gene 3055
12363	Casp4	29.82	22.07	24.92	29.38	32.2	30.34	677	504	571	664	727	691	25.6033	30.64	584	694	caspase 4, apoptosis-related cysteine peptidase
218461	Pde8b	1.05	1.44	1.45	1.3	1.2	1.24	80	110	111	97	91	95	1.31333	1.24667	100.333	94.3333	phosphodiesterase 8B
69260	Ing2	4.69	4.52	4.28	4.81	5.22	5.19	226	218	207	228	250	250	4.49667	5.07333	217	242.667	inhibitor of growth family, member 2
67894	Fam45a	24.47	24.66	25.51	21.58	25.55	22.66	969	979	1013	843	1010	899	24.88	23.2633	987	917.333	family with sequence similarity 45, member A
380839	Serpinb1c	0.34	0.65	0.29	0.17	0.38	0.13	10	18	9	5	12	4	0.426667	0.226667	12.3333	7	serine (or cysteine) peptidase inhibitor, clade B, member 1c
17454	Mov10	8.23	6.66	6.52	5.81	4.78	4.89	509	413	398	349	294	300	7.13667	5.16	440	314.333	Moloney leukemia virus 10
16151	Ikbkg	7.12	8.53	8.36	7.84	8.04	7.73	934	1115	1105	1007	1044	1034	8.00333	7.87	1051.33	1028.33	inhibitor of kappaB kinase gamma
19141	Lgmn	1940.09	1516.41	1597.32	1951.4	1509.89	1848.96	61833	48257	51009	61090	47746	58972	1684.61	1770.08	53699.7	55936	legumain
11656	Alas2	0.03	0	0	0	0	0	1	0	0	0	0	0	0.01	0	0.333333	0	aminolevulinic acid synthase 2, erythroid
68545	Ecscr	0.06	0.06	0.06	0	0.23	0.06	1	1	1	0	4	1	0.06	0.0966667	1	1.66667	endothelial cell surface expressed chemotaxis and apoptosis regulator
97440	B3gnt9	0.39	0.22	0.27	0.48	0.5	0.42	15.53	8.81	10.8	20.14	19.76	16.37	0.293333	0.466667	11.7133	18.7567	UDP-GlcNAc:betaGal beta-1,3-N-acetylglucosaminyltransferase 9
14275	Folr1	0.1	0.57	0.27	0	0.16	0.15	2	9	4	0	3	2	0.313333	0.103333	5	1.66667	folate receptor 1 (adult)
105445	Dock9	0.26	0.44	0.46	0.29	0.45	0.33	34	58	65	41	62	45	0.386667	0.356667	52.3333	49.3333	dedicator of cytokinesis 9
228880	Zmynd8	22.26	17.41	18.02	22.19	17.88	19.82	1866.14	1464.93	1544.07	1846.47	1500.45	1691.57	19.23	19.9633	1625.05	1679.5	zinc finger, MYND-type containing 8
404634	H2afy2	0.57	0.62	0.45	1.27	0.49	0.82	18	20.22	15	40.04	16	26	0.546667	0.86	17.74	27.3467	H2A histone family, member Y2
19355	Rad1	5.87	6	5.76	6.19	5.85	5.18	162.09	153.2	154.07	161.16	166.32	150.08	5.87667	5.74	156.453	159.187	RAD1 checkpoint DNA exonuclease
23917	Impdh1	7.42	10.38	10.96	10.44	17.5	12.4	318	450	473	438	747	533	9.58667	13.4467	413.667	572.667	inosine monophosphate dehydrogenase 1
14559	Gdf1	0	0	0.04	0	0	0.04	0	0	1	0	0	1	0.0133333	0.0133333	0.333333	0.333333	growth differentiation factor 1
13690	Eif4g2	95.63	110.61	108.4	102.49	110.65	105.07	13190	15261	14986	13878	15137	14487	104.88	106.07	14479	14500.7	eukaryotic translation initiation factor 4, gamma 2
26409	Map3k7	12.44	12.83	13.06	12.55	13.05	13.76	1256	1290	1311	1241	1295	1383	12.7767	13.12	1285.67	1306.33	mitogen-activated protein kinase kinase kinase 7
74754	Dhcr24	2.77	3.97	2.79	2.63	2.35	2.93	195	279	197	182	164	206	3.17667	2.63667	223.667	184	24-dehydrocholesterol reductase
67454	Ikbip	6.73	7.21	7.83	7.17	8.68	8.15	212	235	248	225	266	244	7.25667	8	231.667	245	IKBKB interacting protein
69399	1700025G04Rik	0.6	1.46	0.97	0.47	1.17	0.65	46	110	76	42	95	52	1.01	0.763333	77.3333	63	RIKEN cDNA 1700025G04 gene
83560	Tex14	0.03	0.08	0.11	0	0.06	0.09	2	6	9	0	5	7	0.0733333	0.05	5.66667	4	testis expressed gene 14
14208	Ppm1g	31.37	31.04	32.04	31.64	31.47	32.18	1142	1131	1171	1133	1139	1172	31.4833	31.7633	1148	1148	protein phosphatase 1G (formerly 2C), magnesium-dependent, gamma isoform
15234	Hgf	12.27	14.36	13.64	17	16.87	14.42	577	680	647	793	791	683	13.4233	16.0967	634.667	755.667	hepatocyte growth factor
218506	Mrps27	7.36	7.75	7.72	7.97	8.04	8.3	227	239	238	241	246	256	7.61	8.10333	234.667	247.667	mitochondrial ribosomal protein S27
66443	Tnfaip8l1	0.85	0.87	0.45	1.14	1.16	1.02	34	35	18	45	46	41	0.723333	1.10667	29	44	tumor necrosis factor, alpha-induced protein 8-like 1
23893	Grem2	0	0	0.02	0	0.02	0.02	0	0	1	0	1	1	0.00666667	0.0133333	0.333333	0.666667	gremlin 2, DAN family BMP antagonist
11676	Aldoc	2.49	3.58	2.65	2.38	3.41	2.71	114	164	122	107	155	124	2.90667	2.83333	133.333	128.667	aldolase C, fructose-bisphosphate
228765	Sdcbp2	0.27	0.22	0.27	0.27	0.4	0.22	6	5	6	6	9	5	0.253333	0.296667	5.66667	6.66667	syndecan binding protein (syntenin) 2
101055907	Gm15246	0.1	0	0.07	0.13	0.13	0.22	6	0	4	8	8	12	0.0566667	0.16	3.33333	9.33333	predicted gene 15246
504186	Chrna10	0.02	0	0	0	0	0.02	1	0	0	0	0	1	0.00666667	0.00666667	0.333333	0.333333	cholinergic receptor, nicotinic, alpha polypeptide 10
73139	Cenpv	2.49	3.29	2.73	3.39	4.01	3.32	40	54	46	54	64	53	2.83667	3.57333	46.6667	57	centromere protein V
20185	Ncor1	23.52	23.67	25.63	24.33	24.09	23.95	3486.79	3527.78	3772.37	3560.15	3538	3569.15	24.2733	24.1233	3595.65	3555.77	nuclear receptor co-repressor 1
98170	Tmem132a	14.88	17.71	15.72	21.54	22.48	20.24	907	1083	957	1291	1358	1233	16.1033	21.42	982.333	1294	transmembrane protein 132A
15900	Irf8	93	75.15	78.95	86.01	69.24	80.71	4540	3673	3867	4128	3358	3942	82.3667	78.6533	4026.67	3809.33	interferon regulatory factor 8
216148	Shc2	0.17	0.25	0.07	0.1	0.17	0.07	12	17	5	7	12	5	0.163333	0.113333	11.3333	8	SHC (Src homology 2 domain containing) transforming protein 2
108167995	Gm46345	0.01	0	0	0	0	0.01	1	0	0	0	0	1	0.00333333	0.00333333	0.333333	0.333333	predicted gene, 46345
269642	Nat8l	0.92	1.52	1.29	1.43	2.24	1.81	107	176	150	163	258	210	1.24333	1.82667	144.333	210.333	N-acetyltransferase 8-like
244421	Lonrf1	2.83	2.84	2.91	3.52	3.5	3.81	194	195	200	237	238	261	2.86	3.61	196.333	245.333	LON peptidase N-terminal domain and ring finger 1
382395	Gm5174	0.01	0	0	0	0.01	0	1	0	0	0	1	0	0.00333333	0.00333333	0.333333	0.333333	predicted gene 5174
232174	Cyp26b1	0.07	0.16	0.21	0.05	0.06	0.03	6	13	18	4	5	3	0.146667	0.0466667	12.3333	4	cytochrome P450, family 26, subfamily b, polypeptide 1
234407	Colgalt1	129.56	148.09	142.92	114.69	118.21	118.81	7109	8131	7855	6185	6441	6519	140.19	117.237	7698.33	6381.67	collagen beta(1-O)galactosyltransferase 1
434179	Zfp975	1.11	1.48	1.39	1.76	1.5	1.5	60	80.55	75.63	93.7	80.56	81.27	1.32667	1.58667	72.06	85.1767	zinc finger protein 975
68968	Cdan1	5.07	4.63	4.79	5.31	4.82	4.85	574	524	543	590	541	549	4.83	4.99333	547	560	congenital dyserythropoietic anemia, type I (human)
73473	Iws1	6.87	6.33	7.58	5.86	7.12	6.91	567	487	564	496	563	534	6.92667	6.63	539.333	531	IWS1, SUPT6 interacting protein
57915	Tbc1d1	10.83	10.28	10.61	9.81	8.07	8.04	922	854	868	749	683	686	10.5733	8.64	881.333	706	TBC1 domain family, member 1
77577	Spns3	0.32	0.15	0.1	0.03	0.11	0.04	9	4	3	1	3	1	0.19	0.06	5.33333	1.66667	spinster homolog 3
16498	Kcnab2	33.47	38.34	37.7	37.63	43.15	39.14	2088	2393	2360	2306	2672	2442	36.5033	39.9733	2280.33	2473.33	potassium voltage-gated channel, shaker-related subfamily, beta member 2
225030	Kcng3	0	0.02	0.01	0	0	0	0	1	1	0	0	0	0.01	0	0.666667	0	potassium voltage-gated channel, subfamily G, member 3
11541	Adora2b	1.47	1.73	1.37	1.53	0.92	1.77	45	53	42	46	28	54	1.52333	1.40667	46.6667	42.6667	adenosine A2b receptor
227102	Ormdl1	17.94	17.14	17.25	16.01	16.49	15.97	549	525	530	482	502	489	17.4433	16.1567	534.667	491	ORM1-like 1 (S. cerevisiae)
73835	Ifitm5	0.2	0.3	0.2	0.2	0.4	0.3	2	3	2	2	4	3	0.233333	0.3	2.33333	3	interferon induced transmembrane protein 5
72141	Adpgk	15.68	13.96	13.2	15.51	13.96	14.14	662	590	560	644	586	598	14.28	14.5367	604	609.333	ADP-dependent glucokinase
67311	Nanp	6.23	6.61	5.69	5.99	5.74	6.21	138	146	126	130	126	137	6.17667	5.98	136.667	131	N-acetylneuraminic acid phosphatase
54483	Mefv	25.28	15.79	25.9	25.05	19.8	29.78	1356	843	1385	1299	1044	1585	22.3233	24.8767	1194.67	1309.33	Mediterranean fever
270192	Rab6b	2.44	4.19	3.24	2.68	4.33	2.57	202	347	270	217	358	215	3.29	3.19333	273	263.333	RAB6B, member RAS oncogene family
12520	Cd81	4.38	6.08	6.38	4.7	6.28	7.14	108	150	158	114	154	176	5.61333	6.04	138.667	148	CD81 antigen
100043381	Gm14308	0	1.49	3.57	0.58	1.33	0.04	0	118.62	284.62	45.44	104.95	3.3	1.68667	0.65	134.413	51.23	predicted gene 14308
59021	Rab2a	58.57	60.89	57.96	55.81	60.87	59	1970	2064	1949	1855	2002	1962	59.14	58.56	1994.33	1939.67	RAB2A, member RAS oncogene family
623661	Lipt1	1.3	1.34	1.11	1.13	1.3	1.33	33	32	28	29	33	34	1.25	1.25333	31	32	lipoyltransferase 1
54353	Skap2	101.09	104.48	107.1	95.1	99.48	93.93	2713	2807	2887	2512	2656	2522	104.223	96.17	2802.33	2563.33	src family associated phosphoprotein 2
319636	Fsd1l	0.12	0.34	0.27	0.22	0.34	0.28	15	46	36	29	46	38	0.243333	0.28	32.3333	37.6667	fibronectin type III and SPRY domain containing 1-like
105638	Dph3	7.3	7.65	6.87	7.21	7.58	7.22	388	368	353	370	395	383	7.27333	7.33667	369.667	382.667	diphthamine biosynthesis 3
15460	Hr	0.04	0.8	0.14	0.03	0.17	0.04	4	78	14	3	16	4	0.326667	0.08	32	7.66667	lysine demethylase and nuclear receptor corepressor
433256	Acsl5	51.88	49.58	48.09	40.01	41.68	41.58	2553	2479	2390	1941	2020	2005	49.85	41.09	2474	1988.67	acyl-CoA synthetase long-chain family member 5
12777	Ccr10	0.21	0.11	0.11	0.25	0.07	0.11	6	3	3	7	2	3	0.143333	0.143333	4	4	chemokine (C-C motif) receptor 10
106947	Slc39a3	7.29	8.48	7.88	7.59	7.64	6.93	476	557	518	487	497	456	7.88333	7.38667	517	480	solute carrier family 39 (zinc transporter), member 3
69094	Tmem160	42.22	42.88	38.63	41.91	37.69	42.92	500	509	461	490	446	509	41.2433	40.84	490	481.667	transmembrane protein 160
17130	Smad6	0.29	2.43	1.15	0.34	2.27	0.72	15	124	59	17	115	37	1.29	1.11	66	56.3333	SMAD family member 6
54188	Cpsf4	13.28	14.12	12.04	13.72	13.07	12.59	377	401	343	382	368	357	13.1467	13.1267	373.667	369	cleavage and polyadenylation specific factor 4
382051	Pdp2	3.57	3.39	4.09	3.36	3.49	4.2	317	309	345	305	322	375	3.68333	3.68333	323.667	334	pyruvate dehyrogenase phosphatase catalytic subunit 2
20842	Stag1	9.26	8.95	9.11	8.87	8.79	8.7	975	933	951	927	921	913	9.10667	8.78667	953	920.333	stromal antigen 1
17750	Mt2	10.38	4.05	5.55	16.85	6.84	8.68	74	29	40	119	49	62	6.66	10.79	47.6667	76.6667	metallothionein 2
76044	Ncapg2	21.05	13.05	14.9	23.19	18.05	20.26	2362	1469	1679	2555	2019	2277	16.3333	20.5	1836.67	2283.67	non-SMC condensin II complex, subunit G2
14660	Gls	30.48	32.88	29.88	29.66	30.18	30.18	2309	2507	2329	2254	2290	2286	31.08	30.0067	2381.67	2276.67	glutaminase
105590	Zfp957	0	0.08	0.02	0.02	0.02	0.04	0	4	1	1	1	2	0.0333333	0.0266667	1.66667	1.33333	zinc finger protein 957
319880	Tmcc3	10.81	8.31	7.96	8.74	4.51	6.32	1064	816	785	845	438	621	9.02667	6.52333	888.333	634.667	transmembrane and coiled coil domains 3
23955	Nek4	3.11	2.98	2.91	2.88	2.86	2.9	227	218	210.01	206	204	212	3	2.88	218.337	207.333	NIMA (never in mitosis gene a)-related expressed kinase 4
211401	Mtss1	47.89	41.7	43.91	43.41	31.57	33.81	4262	3710	3923	3790	2784	3004	44.5	36.2633	3965	3192.67	metastasis suppressor 1
671535	Parp10	8.48	7.76	7.26	8.77	7.94	7.38	486	446	420	494	452	427	7.83333	8.03	450.667	457.667	poly (ADP-ribose) polymerase family, member 10
71864	Fam217a	0	0	0	0.03	0	0	0	0	0	1	0	0	0	0.01	0	0.333333	family with sequence similarity 217, member A
15212	Hexb	221.1	169.35	157.64	172.81	116.63	135.09	7003.89	5369.88	5013.8	5385.8	3673.72	4280.92	182.697	141.51	5795.86	4446.81	hexosaminidase B
13823	Epb41l3	1.46	2.13	1.51	2.16	2.43	3.21	95	142	107	146	166	216	1.7	2.6	114.667	176	erythrocyte membrane protein band 4.1 like 3
236794	Slc9a6	7.11	8.46	8.21	6.95	7.49	7.05	578	684	665	557	606	581	7.92667	7.16333	642.333	581.333	solute carrier family 9 (sodium/hydrogen exchanger), member 6
18763	Pkd1	4.63	5.57	6.23	5.32	5.72	5.32	1173.43	1410.46	1581.75	1322.47	1435.16	1347.07	5.47667	5.45333	1388.55	1368.23	polycystin 1, transient receptor poteintial channel interacting
68927	Ptcd2	18.15	17	16.37	16.45	17.7	16.61	499	468	452	445	484	457	17.1733	16.92	473	462	pentatricopeptide repeat domain 2
18751	Prkcb	20.28	23.9	23.09	20.26	20.62	19.49	3052	3594	3547	2996	3104	2939	22.4233	20.1233	3397.67	3013	protein kinase C, beta
19377	Rai1	3.54	4.27	3.85	4.28	3.63	4.3	535	619	557	598	557	638	3.88667	4.07	570.333	597.667	retinoic acid induced 1
110521	Hivep1	5.07	6.39	7.16	6.05	6.09	6.08	793	999	1122	923	946	948	6.20667	6.07333	971.333	939	human immunodeficiency virus type I enhancer binding protein 1
212706	N4bp3	2.49	2.43	2.12	2.41	1.84	2.23	109	109	93	104	80	99	2.34667	2.16	103.667	94.3333	NEDD4 binding protein 3
110880	Scn4a	0	0	0	0.01	0	0	0	0	0	1	0	0	0	0.00333333	0	0.333333	sodium channel, voltage-gated, type IV, alpha
16646	Kpna1	17.1	18.37	18.23	18.5	19.61	18.44	1370	1462	1450	1435	1536	1464	17.9	18.85	1427.33	1478.33	karyopherin (importin) alpha 1
66867	Hmg20a	10.51	10.87	10.49	10.98	11.4	11	622	644	612	623	654	634	10.6233	11.1267	626	637	high mobility group 20A
74252	Armc1	12.07	12.84	12.91	12.34	13.59	14.02	608	647	652	611	680	706	12.6067	13.3167	635.667	665.667	armadillo repeat containing 1
74490	Mamstr	0	0	0	0	0.03	0	0	0	0	0	1	0	0	0.01	0	0.333333	MEF2 activating motif and SAP domain containing transcriptional regulator
19356	Rad17	10.8	12.04	11.24	11.55	11.82	12.21	506	565	527	530	548	571	11.36	11.86	532.667	549.667	RAD17 checkpoint clamp loader component
16597	Klf12	0	0.01	0.01	0.01	0.01	0.01	0	1	2	1	1	1	0.00666667	0.01	1	1	Kruppel-like factor 12
56808	Cacna2d2	0	0.01	0	0	0	0	0	1	0	0	0	0	0.00333333	0	0.333333	0	calcium channel, voltage-dependent, alpha 2/delta subunit 2
18408	Slc25a15	3.36	2.81	3.27	3.72	3.24	3.41	203	169	198	222	194	205	3.14667	3.45667	190	207	solute carrier family 25 (mitochondrial carrier ornithine transporter), member 15
94284	Ugt1a6a	0.75	1.46	1.34	2.55	2.63	1.58	42.75	83.36	76.68	143.22	148.97	90.1	1.18333	2.25333	67.5967	127.43	UDP glucuronosyltransferase 1 family, polypeptide A6A
66381	Rnf113a2	8.32	8.85	6.98	8.54	7.77	9.77	184	196	155	186	171	216	8.05	8.69333	178.333	191	ring finger protein 113A2
23806	Arih1	31.95	34.74	35.61	30.73	32.66	31.88	2975	3254	3373	2825	3034	2972	34.1	31.7567	3200.67	2943.67	ariadne RBR E3 ubiquitin protein ligase 1
109331	Rnf20	14.24	14.15	14.87	14.55	12.81	13.77	1063	1053	1112	1056	946	1028	14.42	13.71	1076	1010	ring finger protein 20
216285	Alx1	0	0	0	0	0.02	0	0	0	0	0	1	0	0	0.00666667	0	0.333333	ALX homeobox 1
268491	Meioc	0.04	0.05	0.02	0.04	0.08	0.01	3	3	1	3	5	1	0.0366667	0.0433333	2.33333	3	meiosis specific with coiled-coil domain
381404	Pabpc1l	0.06	0.2	0.03	0.15	0.18	0.21	3	8	1	6	9	7	0.0966667	0.18	4	7.33333	poly(A) binding protein, cytoplasmic 1-like
73991	Atl1	0.52	0.48	0.56	0.46	0.48	0.41	25	23	27	22	23	20	0.52	0.45	25	21.6667	atlastin GTPase 1
75578	Fggy	8.1	5.62	6.52	6.92	6.89	6.47	248	174	203	213	210	201	6.74667	6.76	208.333	208	FGGY carbohydrate kinase domain containing
102639802	Gm36028	0	0.11	0.03	0.05	0.13	0.05	0	4	1	2	5	2	0.0466667	0.0766667	1.66667	3	predicted gene, 36028
211187	Lrtm2	0	0.03	0	0	0	0	0	2	0	0	0	0	0.01	0	0.666667	0	leucine-rich repeats and transmembrane domains 2
67154	Mtdh	58.29	58.22	55.54	45.1	47.53	44.17	3993.51	3965.78	3768.73	3043.33	3202.83	3010.29	57.35	45.6	3909.34	3085.48	metadherin
12371	Casp9	17.54	17.7	17.8	15.45	15.73	15.81	1187	1199	1209	1027	1056	1069	17.68	15.6633	1198.33	1050.67	caspase 9
67914	Coq9	15.78	15.83	14.92	15.3	16.95	15.56	439	441	417	419	469	433	15.51	15.9367	432.333	440.333	coenzyme Q9
30791	Slc39a1	101.44	96.11	99.73	98.65	96.38	100.34	4022	3814	3969	3847	3798	3980	99.0933	98.4567	3935	3875	solute carrier family 39 (zinc transporter), member 1
230967	Cep104	8.39	9.1	9.12	9.37	9.72	9.31	668	719	718	725	764	764	8.87	9.46667	701.667	751	centrosomal protein 104
69882	Ints14	12.92	12.46	13.64	12.68	14.03	12.76	645	624	681	622	698	640	13.0067	13.1567	650	653.333	integrator complex subunit 14
236899	Pcyt1b	0.04	0.05	0.13	0.16	0.19	0.11	3	4	11	13	16	9	0.0733333	0.153333	6	12.6667	phosphate cytidylyltransferase 1, choline, beta isoform
12747	Clk1	45.36	37.9	39.72	41.27	36.69	40.07	1375	1150	1209	1231	1106	1215	40.9933	39.3433	1244.67	1184	CDC-like kinase 1
242341	Atp6v0d2	591.3	599.56	566.22	608.65	530.71	547.7	25374	25777	24374	25709	22663	23489	585.693	562.353	25175	23953.7	ATPase, H+ transporting, lysosomal V0 subunit D2
208194	Exog	1.73	1.78	2.08	1.52	2.2	1.71	117	120	121	101	123	116	1.86333	1.81	119.333	113.333	endo/exonuclease (5'-3'), endonuclease G-like
56790	Supt20	15.77	14.73	14.84	15.05	14.03	15.55	914	858	858	864	803	896	15.1133	14.8767	876.667	854.333	suppressor of Ty 20
330222	Sdk1	0.01	0.02	0	0	0	0	1	3	0	0	0	0	0.01	0	1.33333	0	sidekick cell adhesion molecule 1
27356	Insl6	13.08	14.81	11.42	10.98	13.83	13.83	118	134	104	98	125	125	13.1033	12.88	118.667	116	insulin-like 6
66306	Fam53c	14.3	13.82	14.55	12.37	12.77	13.49	1080	1047	1103	919	957	1019	14.2233	12.8767	1076.67	965	family with sequence similarity 53, member C
14527	Gcgr	0.05	0.05	0	0.1	0.06	0.09	1	1	0	2	2	3	0.0333333	0.0833333	0.666667	2.33333	glucagon receptor
22403	Wisp2	0	0.03	0.03	0	0.03	0	0	1	1	0	1	0	0.02	0.01	0.666667	0.333333	WNT1 inducible signaling pathway protein 2
108100	Baiap2	17.17	20.85	24.45	23.7	29.33	27.94	804	1004	1161	1132	1400	1338	20.8233	26.99	989.667	1290	brain-specific angiogenesis inhibitor 1-associated protein 2
75612	Gns	330.63	323.96	328.74	326.78	323.67	337.89	22206	21770	22143	21569	21583	22696	327.777	329.447	22039.7	21949.3	glucosamine (N-acetyl)-6-sulfatase
65106	Arl6ip5	121.9	147.43	134.22	101.98	123.03	102.7	2606	3156	2884	2147	2619	2197	134.517	109.237	2882	2321	ADP-ribosylation factor-like 6 interacting protein 5
69772	Bdh2	0.41	0.76	0.18	0.24	0.18	0	7	13	3	4	3	0	0.45	0.14	7.66667	2.33333	3-hydroxybutyrate dehydrogenase, type 2
217201	Rundc1	7.99	8.37	7.7	8.15	8.21	7.67	443.9	464.95	428.95	444.93	453	425.93	8.02	8.01	445.933	441.287	RUN domain containing 1
16524	Kcnj9	0.04	0.09	0.07	0.15	0.16	0.21	2	5	4	10	11	14	0.0666667	0.173333	3.66667	11.6667	potassium inwardly-rectifying channel, subfamily J, member 9
66510	Rnf181	66.93	70.84	61.95	58.86	57.91	61.83	1488	1575	1384	1289	1281	1376	66.5733	59.5333	1482.33	1315.33	ring finger protein 181
276905	Armc7	13.04	12.33	11.99	11.01	10.66	10.24	432	407	404	356	364	346	12.4533	10.6367	414.333	355.333	armadillo repeat containing 7
210027	Slc35f3	0	0	0	0	0.02	0	0	0	0	0	1	0	0	0.00666667	0	0.333333	solute carrier family 35, member F3
244721	Zfp846	1.95	2.18	2.17	1.84	1.67	1.84	126	141	146	125	107	114	2.1	1.78333	137.667	115.333	zinc finger protein 846
26419	Mapk8	2.73	2.76	2.64	2.55	3.23	2.79	264	261	250	237	308	269	2.71	2.85667	258.333	271.333	mitogen-activated protein kinase 8
74276	Cldnd2	0	0	0	0	0.08	0	0	0	0	0	1	0	0	0.0266667	0	0.333333	claudin domain containing 2
11946	Atp5a1	174.76	196.3	174.68	176.26	181.53	174.47	7212	8107	7234	7153	7444	7202	181.913	177.42	7517.67	7266.33	ATP synthase, H+ transporting, mitochondrial F1 complex, alpha subunit 1
100859931	Gm20604	1.43	1.44	1.37	1.49	1.6	1.77	95.39	96.24	91.85	97.71	105.93	118.35	1.41333	1.62	94.4933	107.33	predicted gene 20604
69597	Afg3l2	17.43	21.68	20.64	16.3	19.09	17.05	951	1193	1129	886	1037	936	19.9167	17.48	1091	953	AFG3-like AAA ATPase 2
18035	Nfkbia	52.13	54.08	51.62	44.55	54.03	51.01	1342	1394	1335	1129	1384	1314	52.61	49.8633	1357	1275.67	nuclear factor of kappa light polypeptide gene enhancer in B cells inhibitor, alpha
404335	Olfr1535	0	0	0.07	0	0	0	0	0	1	0	0	0	0.0233333	0	0.333333	0	olfactory receptor 1535
29809	Rabgap1l	2.3	2.96	2.57	2.95	3.46	3.42	196	233	212	279	336	298	2.61	3.27667	213.667	304.333	RAB GTPase activating protein 1-like
68073	Fam173b	5.91	6.32	5.96	7.42	8.33	7.74	111	120	112	136	156	145	6.06333	7.83	114.333	145.667	family with sequence similarity 173, member B
14601	Ghrh	0	0	0.02	0	0	0	0	0	1	0	0	0	0.00666667	0	0.333333	0	growth hormone releasing hormone
329506	Ctdspl2	4.73	5.17	4.46	4.1	4.47	4.13	558	552	537	462	505	494	4.78667	4.23333	549	487	CTD (carboxy-terminal domain, RNA polymerase II, polypeptide A) small phosphatase like 2
102639505	LOC102639505	0.12	0	0.09	0.09	0	0.09	6.3	0	5.01	4.6	0	4.81	0.07	0.06	3.77	3.13667	zinc finger protein 431-like
66895	Pxdc1	0.16	0.21	0.23	0.16	0.35	0.32	5	7	8	5	12	10	0.2	0.276667	6.66667	9	PX domain containing 1
66597	Trim13	6.29	6.5	6.93	5.11	5.35	5.78	163	168	181	130	137	150	6.57333	5.41333	170.667	139	tripartite motif-containing 13
66648	Tpgs2	4.91	5.34	4.66	4.58	6.07	4.23	290	321	291	295	367	289	4.97	4.96	300.667	317	tubulin polyglutamylase complex subunit 2
11828	Aqp3	0	0	0	0	0	0.03	0	0	0	0	0	1	0	0.01	0	0.333333	aquaporin 3
18704	Pik3c2a	9.04	8.71	9.07	8.4	8.34	8.47	1301	1257	1315	1188	1190	1222	8.94	8.40333	1291	1200	phosphatidylinositol-4-phosphate 3-kinase catalytic subunit type 2 alpha
11605	Gla	93.78	89.31	93.75	84.81	89.07	86.23	4894	4664	4908	4351	4617	4501	92.28	86.7033	4822	4489.67	galactosidase, alpha
67897	Rnmt	12.82	15.16	13.54	12.25	13.56	12.43	587	652	595	557	587	583	13.84	12.7467	611.333	575.667	RNA (guanine-7-) methyltransferase
100043771	Gm10651	0.16	0.08	0.08	0	0.25	0.16	2.2	1.04	1.12	0	3.45	2.18	0.106667	0.136667	1.45333	1.87667	predicted pseudogene 10651
78689	Naa35	7.11	7.81	7.88	7.08	8.44	7.17	316	343	353	311	371	320	7.6	7.56333	337.333	334	N(alpha)-acetyltransferase 35, NatC auxiliary subunit
116871	Mta3	23.77	23.89	21.81	23.54	25.74	24.95	908	918	851	883	980	972	23.1567	24.7433	892.333	945	metastasis associated 3
227674	Ddx31	6.46	7.24	6.43	6.45	7.13	6.33	371	402	369	362	399	354	6.71	6.63667	380.667	371.667	DEAD/H (Asp-Glu-Ala-Asp/His) box polypeptide 31
65962	Slc9a3r2	0.25	1.91	0.67	0.26	1.27	0.5	9	66	24	9	45	18	0.943333	0.676667	33	24	solute carrier family 9 (sodium/hydrogen exchanger), member 3 regulator 2
269061	Cpsf7	14.42	14.91	15.96	14.69	16.76	15.58	899	931	999	903	1039	972	15.0967	15.6767	943	971.333	cleavage and polyadenylation specific factor 7
11435	Chrna1	0	0.01	0	0	0	0	0	1	0	0	0	0	0.00333333	0	0.333333	0	cholinergic receptor, nicotinic, alpha polypeptide 1 (muscle)
232827	Nlrp2	0.02	0.02	0	0	0	0	1	1	0	0	0	0	0.0133333	0	0.666667	0	NLR family, pyrin domain containing 2
15223	Foxj1	0.02	0.05	0.02	0	0	0.02	1	2	1	0	0	1	0.03	0.00666667	1.33333	0.333333	forkhead box J1
15374	Jpt1	61.64	55.81	53.82	58.62	52.2	54.47	1339	1214	1175	1254	1129	1184	57.09	55.0967	1242.67	1189	Jupiter microtubule associated homolog 1
171388	Bnipl	0	0	0	0	0.04	0	0	0	0	0	1	0	0	0.0133333	0	0.333333	BCL2/adenovirus E1B 19kD interacting protein like
11496	Adam22	0.33	0.27	0.26	0.71	0.65	0.74	51	41	42	112	106	114	0.286667	0.7	44.6667	110.667	a disintegrin and metallopeptidase domain 22
59013	Hnrnph1	39.44	41.05	39.47	39.97	37.87	37.47	1363	1433	1355	1356	1317	1303	39.9867	38.4367	1383.67	1325.33	heterogeneous nuclear ribonucleoprotein H1
277978	Exoc3l	0.04	0.09	0.02	0.1	0.06	0.02	2	5	1	5	3	1	0.05	0.06	2.66667	3	exocyst complex component 3-like
106143	Cggbp1	32.11	33.29	32.52	31.74	31.98	31.94	2422	2513	2459	2352	2394	2408	32.64	31.8867	2464.67	2384.67	CGG triplet repeat binding protein 1
67226	Tmem19	26.93	24.13	24.55	24.84	25.36	24	1416	1264	1292	1273	1320	1259	25.2033	24.7333	1324	1284	transmembrane protein 19
432870	Gm5464	0.03	0	0.03	0.03	0.08	0.03	1	0	1	1	3	1	0.02	0.0466667	0.666667	1.66667	predicted gene 5464
237175	Adgrg2	0	0	0.02	0	0	0	0	0	2	0	0	0	0.00666667	0	0.666667	0	adhesion G protein-coupled receptor G2
68047	Mpnd	26.63	22.15	22.65	24.27	23.46	22.88	754	626	644	677	658	645	23.81	23.5367	674.667	660	MPN domain containing
329252	Lgr6	0	0	0.01	0.01	0	0.04	0	0	1	1	0	2	0.00333333	0.0166667	0.333333	1	leucine-rich repeat-containing G protein-coupled receptor 6
99311	Commd7	12.42	13.42	13.44	13.09	14.25	13.49	678	731	730	707	770	741	13.0933	13.61	713	739.333	COMM domain containing 7
18142	Npas1	0.27	0.21	0.24	0.15	0.27	0.18	9	7	8	5	9	6	0.24	0.2	8	6.66667	neuronal PAS domain protein 1
269774	Aak1	1.42	2.05	1.84	1.83	1.7	2.01	228.19	328.81	288.34	287.98	270.96	323.08	1.77	1.84667	281.78	294.007	AP2 associated kinase 1
228598	Ebf4	0	0	0	0.03	0	0.03	0	0	0	1	0	1	0	0.02	0	0.666667	early B cell factor 4
67922	Fam32a	49.27	41.94	46.3	48.2	45.24	46.93	1575	1342	1486	1516	1438	1501	45.8367	46.79	1467.67	1485	family with sequence similarity 32, member A
319765	Igf2bp2	7.9	12	11.27	3.62	4.37	3.91	537	816	768	242	295	266	10.39	3.96667	707	267.667	insulin-like growth factor 2 mRNA binding protein 2
213393	Depp1	0	0	0.09	0.19	0.14	0	0	0	2	4	3	0	0.03	0.11	0.666667	2.33333	DEPP1 autophagy regulator
20018	Polr1d	70.99	74.58	73.36	83.3	88.45	79.83	1146	1204	1190	1323	1432	1295	72.9767	83.86	1180	1350	polymerase (RNA) I polypeptide D
75698	Shld2	2.39	2.13	1.64	2.01	2.06	1.77	125	132	101	120	122	107	2.05333	1.94667	119.333	116.333	shieldin complex subunit 2
22652	Mkrn3	0.02	0.07	0.05	0	0.09	0.05	1	3	2	0	4	2	0.0466667	0.0466667	2	2	makorin, ring finger protein, 3
13867	Erbb3	0.4	0.28	0.45	0.41	0.4	0.47	28	20	32	28	28	33	0.376667	0.426667	26.6667	29.6667	erb-b2 receptor tyrosine kinase 3
52850	Sgsm1	0	0	0.1	0.04	0.03	0.03	0	0	5	1.98	1	1.99	0.0333333	0.0333333	1.66667	1.65667	small G protein signaling modulator 1
26412	Map4k2	4.45	5.41	5.26	4.66	5.77	4.77	363	441	428	372	465	389	5.04	5.06667	410.667	408.667	mitogen-activated protein kinase kinase kinase kinase 2
70266	Kyat1	2.78	2.41	2.28	4.03	3.8	3.87	92	79	72	132	120	125	2.49	3.9	81	125.667	kynurenine aminotransferase 1
20429	Shox2	0.07	0.11	0.35	0.02	0.11	0.21	4	6	13	1	5	9	0.176667	0.113333	7.66667	5	short stature homeobox 2
74025	Nphp3	0.63	0.67	0.54	0.67	0.71	0.85	66	70	56	69	73	89	0.613333	0.743333	64	77	nephronophthisis 3 (adolescent)
100043125	Cd300ld5	80.9	102.15	104.23	62.63	65.27	68.32	954.98	1207.54	1238.98	731.4	768.8	806.89	95.76	65.4067	1133.83	769.03	CD300 molecule like family member D5
226442	Zfp281	9.13	8.07	8.53	7.47	6.67	7.1	848	750	795	682	616	660	8.57667	7.08	797.667	652.667	zinc finger protein 281
68981	Snrpa1	8.82	9.44	9.26	10.35	10.89	10.12	173	185	182	199	213	198	9.17333	10.4533	180	203.333	small nuclear ribonucleoprotein polypeptide A'
65020	Zfp110	10.89	10.56	10.67	11.28	11.08	11.21	661	649	650	683	671	684	10.7067	11.19	653.333	679.333	zinc finger protein 110
213084	Cdkl3	0.4	0.5	0.71	0.71	1.02	0.86	18	26	33	32	49	41	0.536667	0.863333	25.6667	40.6667	cyclin-dependent kinase-like 3
17224	Mcpt1	0	0.25	0.25	0	0	0	0	4	4	0	0	0	0.166667	0	2.66667	0	mast cell protease 1
106957	Slc39a6	12.67	15.36	14.09	11.79	13.5	10.63	857	1040	956	784	907	719	14.04	11.9733	951	803.333	solute carrier family 39 (metal ion transporter), member 6
229504	Isg20l2	8.66	9.34	8.15	8.03	7.22	8.6	430	464	406	392	356	427	8.71667	7.95	433.333	391.667	interferon stimulated exonuclease gene 20-like 2
18132	Notch4	0.1	0.12	0.12	0.12	0.14	0.1	12	14	13	14	16	11	0.113333	0.12	13	13.6667	notch 4
19820	Rlim	10.66	9.84	9.67	8.94	9.45	9.66	1415	1307	1286	1164	1244	1281	10.0567	9.35	1336	1229.67	ring finger protein, LIM domain interacting
68539	Tmem109	41.39	46.52	46.33	43.87	46.59	40.98	1332	1497	1497	1389	1490	1318	44.7467	43.8133	1442	1399	transmembrane protein 109
18719	Pip5k1b	0	0.16	0.09	0.09	0.12	0.09	0	7	4	4	5	4	0.0833333	0.1	3.66667	4.33333	phosphatidylinositol-4-phosphate 5-kinase, type 1 beta
17687	Msh5	0.02	0.16	0.1	0.04	0.16	0.14	1	8	5	2	8	7	0.0933333	0.113333	4.66667	5.66667	mutS homolog 5
70804	Pgrmc2	14.65	15.51	14.8	15.67	15.47	16.1	758	803	768	797	795	833	14.9867	15.7467	776.333	808.333	progesterone receptor membrane component 2
72999	Insig2	13.95	12.48	13.66	14.31	12.75	12.64	604	541	588	606	542	541	13.3633	13.2333	577.667	563	insulin induced gene 2
328424	Kcnrg	0.27	0.27	0.17	0.47	0.43	0.44	8	8	5	14	13	13	0.236667	0.446667	7	13.3333	potassium channel regulator
76025	Cant1	21.96	20.03	20.14	23.15	22.18	21.97	1339	1225	1230	1390	1357	1336	20.71	22.4333	1264.67	1361	calcium activated nucleotidase 1
319942	A530016L24Rik	0	0	0.02	0	0	0.02	0	0	1	0	0	1	0.00666667	0.00666667	0.333333	0.333333	RIKEN cDNA A530016L24 gene
80281	Cttnbp2nl	30.69	28.81	29.54	29.5	24.89	27.36	2611	2452	2519	2465	2101	2327	29.68	27.25	2527.33	2297.67	CTTNBP2 N-terminal like
217198	Plekhh3	1.47	1.14	1.18	1.34	1.81	1.86	79	61	63	70	96	98	1.26333	1.67	67.6667	88	pleckstrin homology domain containing, family H (with MyTH4 domain) member 3
70466	Ckap2l	0.11	0.37	0.35	0.15	0.64	0.11	6	20	19	8	34	6	0.276667	0.3	15	16	cytoskeleton associated protein 2-like
14710	Gngt2	206	141.22	164.19	169.1	137.98	165.28	1736	1165	1381	1377	1148	1363	170.47	157.453	1427.33	1296	guanine nucleotide binding protein (G protein), gamma transducing activity polypeptide 2
12915	Atf6b	27.3	26.86	27.2	28.81	25.79	28.71	1193	1175	1193	1238	1120	1255	27.12	27.77	1187	1204.33	activating transcription factor 6 beta
67281	Rpl37	236.5	206.08	210.94	241.4	231.12	227.21	3024.48	2641.31	2717.24	3046.48	2951.62	2909.25	217.84	233.243	2794.34	2969.12	ribosomal protein L37
108900	Fam72a	0.97	1.01	0.78	0.84	0.56	0.55	21	22	17	18	12	12	0.92	0.65	20	14	family with sequence similarity 72, member A
215335	Slc36a1	37.73	33.6	36.53	49.15	44.6	51.29	3464	3095	3364	4470	4063	4742	35.9533	48.3467	3307.67	4425	solute carrier family 36 (proton/amino acid symporter), member 1
100416706	Zfp729b	3.46	3.37	3.57	3.79	3.52	3.64	293.84	286.98	304.64	316.56	297.16	309.65	3.46667	3.65	295.153	307.79	zinc finger protein 729b
494504	Apcdd1	0.19	0.15	0.15	0.17	0.1	0.06	9	7	7	8	5	3	0.163333	0.11	7.66667	5.33333	adenomatosis polyposis coli down-regulated 1
83433	Trem2	865.98	804.38	803.19	680.93	582.14	616.47	14775	13759	13788	11444	9899	10529	824.517	626.513	14107.3	10624	triggering receptor expressed on myeloid cells 2
76441	Daam2	0.19	0.18	0.31	0.4	0.3	0.29	20	19	33	41	31	31	0.226667	0.33	24	34.3333	dishevelled associated activator of morphogenesis 2
108169171	Gm46977	0	0	0.11	0.02	0.11	0.02	0	0	1	1	2	1	0.0366667	0.05	0.333333	1.33333	predicted gene, 46977
269604	Gpr157	10.69	10.38	11.26	11.04	9.55	10.51	894	869	945	908	793	879	10.7767	10.3667	902.667	860	G protein-coupled receptor 157
75099	Lysmd4	2.12	2.23	2.25	2.63	2.52	2.78	111	116	119	135	133	145	2.2	2.64333	115.333	137.667	LysM, putative peptidoglycan-binding, domain containing 4
16875	Lhx8	0	0	0	0	0.03	0	0	0	0	0	1	0	0	0.01	0	0.333333	LIM homeobox protein 8
93713	Pcdhga5	0	0.11	0.03	0.05	0.17	0.1	0	9.13	2.21	3.86	13.09	8.06	0.0466667	0.106667	3.78	8.33667	protocadherin gamma subfamily A, 5
83397	Akap12	0.06	0.02	0.01	0.02	0.03	0.06	7	2	1	2	3	7	0.03	0.0366667	3.33333	4	A kinase (PRKA) anchor protein (gravin) 12
170719	Oxr1	32.42	30.56	29.59	27.72	25.7	26.69	2325	2215	2190	2020	1840	1906	30.8567	26.7033	2243.33	1922	oxidation resistance 1
12854	Cort	0	0	0	0	0.11	0	0	0	0	0	1	0	0	0.0366667	0	0.333333	cortistatin
241062	Pgap1	16.01	17.52	17.35	12.63	12.4	12.42	3034	3322	3295	2351	2331	2353	16.96	12.4833	3217	2345	post-GPI attachment to proteins 1
22088	Tsg101	45.29	44.38	43.34	41.64	44.86	42.9	1238	1202	1203	1146	1209	1180	44.3367	43.1333	1214.33	1178.33	tumor susceptibility gene 101
666808	Gm10410	0.06	0	0.05	0	0.05	0.09	1	0	1.21	0	1.15	2	0.0366667	0.0466667	0.736667	1.05	predicted gene 10410
68743	Anln	0.26	0.63	0.37	0.18	0.69	0.26	18	55	34	16	63	22	0.42	0.376667	35.6667	33.6667	anillin, actin binding protein
14219	Ctgf	0.2	0.15	0.34	0	0.07	0.32	8	6	14	0	3	13	0.23	0.13	9.33333	5.33333	connective tissue growth factor
74246	Gale	3.03	3.69	3.07	4.53	3.8	4.6	74	92	76	111	94	112	3.26333	4.31	80.6667	105.667	galactose-4-epimerase, UDP
74196	Ttc27	3.51	4.41	3.86	3.34	3.12	3.33	170	212	187	156	150	161	3.92667	3.26333	189.667	155.667	tetratricopeptide repeat domain 27
101055758	LOC101055758	0.38	0.15	0.11	0.56	0.03	0.12	17.33	3.95	4.95	20.07	1	4.42	0.213333	0.236667	8.74333	8.49667	component of Sp100-rs-like
15218	Foxn1	0	0	0	0.02	0	0	0	0	0	1	0	0	0	0.00666667	0	0.333333	forkhead box N1
17089	Lyar	6.87	7.48	5.97	5.79	7.57	6.02	174	190	150	144	192	154	6.77333	6.46	171.333	163.333	Ly1 antibody reactive clone
239985	Arid1b	13.26	13.54	13.92	13.03	13	12.57	1696	1694	1774	1598	1631	1627	13.5733	12.8667	1721.33	1618.67	AT rich interactive domain 1B (SWI-like)
17345	Mki67	0.91	2.26	1.59	1.44	3.59	2.38	151	382	267	239	599	400	1.58667	2.47	266.667	412.667	antigen identified by monoclonal antibody Ki 67
20810	Srm	11.8	12.92	11.6	13.47	14.75	13.87	250	274	247	281	311	294	12.1067	14.03	257	295.333	spermidine synthase
69216	Svbp	16.09	13.77	12.55	11.95	13.08	13.48	166	143	131	122	135	139	14.1367	12.8367	146.667	132	small vasohibin binding protein
72190	2510009E07Rik	19.41	16.06	16.03	19.17	12.82	13.13	1766	1462	1462	1714	1158	1195	17.1667	15.04	1563.33	1355.67	RIKEN cDNA 2510009E07 gene
216119	Ybey	0.63	0.67	0.65	1.17	0.52	0.47	50	53	52	46	41	37	0.65	0.72	51.6667	41.3333	ybeY metallopeptidase
217517	Stxbp6	0.03	0.03	0.04	0.15	0.19	0.15	2	2	3	11	14	11	0.0333333	0.163333	2.33333	12	syntaxin binding protein 6 (amisyn)
211948	Pde12	8	8.99	8.13	7.61	8.63	7.35	490	551	499	458	525	450	8.37333	7.86333	513.333	477.667	phosphodiesterase 12
13819	Epas1	5.23	2.21	2.28	5.63	1.8	2.48	494	209	216	522	169	234	3.24	3.30333	306.333	308.333	endothelial PAS domain protein 1
230649	Atpaf1	5.96	7.15	7.1	6.68	6.41	7.2	235	282	281	259	251	284	6.73667	6.76333	266	264.667	ATP synthase mitochondrial F1 complex assembly factor 1
22223	Uchl1	0.34	2.62	0.5	0.34	2.02	0.56	6	47	9	6	36	10	1.15333	0.973333	20.6667	17.3333	ubiquitin carboxy-terminal hydrolase L1
381287	A530032D15Rik	1.43	0.24	0.87	1.2	0.57	0.45	40.68	7.01	21.98	32.34	12.63	12.13	0.846667	0.74	23.2233	19.0333	RIKEN cDNA A530032D15Rik gene
231086	Hadhb	49.43	44.01	43.59	46.04	37.39	38.5	1687	1518	1503	1549	1279	1315	45.6767	40.6433	1569.33	1381	hydroxyacyl-Coenzyme A dehydrogenase/3-ketoacyl-Coenzyme A thiolase/enoyl-Coenzyme A hydratase (trifunctional protein), beta subunit
234686	Fhod1	8.48	8.42	8.56	8.38	8.72	9.11	584	580	591	567	596	627	8.48667	8.73667	585	596.667	formin homology 2 domain containing 1
16588	Kin	7.46	6.93	7.29	6.4	7.49	8.08	166	154	163	139	166	178	7.22667	7.32333	161	161	Kin17 DNA and RNA binding protein
235048	Zfp599	0.02	0	0.03	0.03	0.02	0.02	1	0	2	2	1	2	0.0166667	0.0233333	1	1.66667	zinc finger protein 599
108687	Edem2	57.21	58.16	56.25	49.65	48.85	51.37	2089	2137	2019	1759	1766	1851	57.2067	49.9567	2081.67	1792	ER degradation enhancer, mannosidase alpha-like 2
214158	Trim38	0.04	0	0.08	0	0.04	0	1	0	2	0	1	0	0.04	0.0133333	1	0.333333	tripartite motif-containing 38
240595	Kcnv2	0	0	0	0	0.01	0	0	0	0	0	1	0	0	0.00333333	0	0.333333	potassium channel, subfamily V, member 2
50762	Fbxo6	30.85	26.99	28.74	28.8	27.61	27.86	634	569	607	587	590	583	28.86	28.09	603.333	586.667	F-box protein 6
20873	Plk4	1.36	1.96	1.7	1.46	1.7	1.59	84	121	105	88	104	98	1.67333	1.58333	103.333	96.6667	polo like kinase 4
67148	Ramac	34.14	31.3	32.06	36.4	33.02	34.6	782	718	738	821	753	793	32.5	34.6733	746	789	RNA guanine-7 methyltransferase activating subunit
100039246	Plac9b	0.13	0	0	0	0	0.07	2	0	0	0	0	1	0.0433333	0.0233333	0.666667	0.333333	placenta specific 9b
67383	Carnmt1	10.44	11.38	11.31	10.58	11.33	10.3	416	446	444	414	419	398	11.0433	10.7367	435.333	410.333	carnosine N-methyltransferase 1
19334	Rab22a	27.62	31.56	28.95	29.42	30.47	28.87	877	1003	923	919	962	917	29.3767	29.5867	934.333	932.667	RAB22A, member RAS oncogene family
66494	Prelid1	179.58	189.89	179.22	187.26	208.21	205.01	3022	3201	3034	3106	3493	3453	182.897	200.16	3085.67	3350.67	PRELI domain containing 1
102182	Prmt9	8.95	7.82	8.36	10.13	9.73	9.82	426	372	391	471	455	461	8.37667	9.89333	396.333	462.333	protein arginine methyltransferase 9
78906	Misp	0.27	0.15	0.28	0.12	0.17	0.19	11	6	12	5	7	8	0.233333	0.16	9.66667	6.66667	mitotic spindle positioning
54630	Prickle3	2.65	2.67	2.8	2.88	3.01	2.54	105.32	107.18	111.28	112.15	119.38	100.19	2.70667	2.81	107.927	110.573	prickle planar cell polarity protein 3
76763	Mospd2	27.76	29.55	28.68	29.75	28.54	28.66	1332	1433	1369	1418	1362	1361	28.6633	28.9833	1378	1380.33	motile sperm domain containing 2
20776	Tmie	0	0.02	0.03	0	0.03	0.03	0	1	1	0	1	1	0.0166667	0.02	0.666667	0.666667	transmembrane inner ear
67050	Nkap	7.03	7.35	7.11	6.62	6.89	6.5	524	548	532	485	510	485	7.16333	6.67	534.667	493.333	NFKB activating protein
68166	Spire1	3.73	6.29	4.62	4.14	6.31	4.05	323	554	408	365	548	363	4.88	4.83333	428.333	425.333	spire type actin nucleation factor 1
27355	Pald1	0.21	0.81	0.19	0.07	0.19	0.07	16	61	14	5	14	5	0.403333	0.11	30.3333	8	phosphatase domain containing, paladin 1
76707	Clasp1	4.78	5.2	5.51	5.34	5.63	5.77	654	711	753	718	764	787	5.16333	5.58	706	756.333	CLIP associating protein 1
70839	P2ry12	3.47	1.26	1.19	6.28	2.09	3.99	138	50	47	249	84	161	1.97333	4.12	78.3333	164.667	purinergic receptor P2Y, G-protein coupled 12
14661	Glud1	106.48	109.64	108.14	101.32	109.93	105.62	5801	5977	5910	5426	5948	5755	108.087	105.623	5896	5709.67	glutamate dehydrogenase 1
105244829	Gm40365	0	0.34	0.23	0	0.4	0	0	7.16	4.77	0	8.36	0	0.19	0.133333	3.97667	2.78667	predicted gene, 40365
240476	Zfp407	1.99	2.54	2.28	2.47	2.39	2.32	282	357	322	341	334	327	2.27	2.39333	320.333	334	zinc finger protein 407
98878	Ehd4	154.22	129.45	140.51	122.49	97.66	110.43	9007	7559	8241	7031	5661	6458	141.393	110.193	8269	6383.33	EH-domain containing 4
219024	Pip4p1	42.13	43.18	42.24	48.66	46.87	48.89	1114	1140	1122	1262	1235	1293	42.5167	48.14	1125.33	1263.33	phosphatidylinositol-4,5-bisphosphate 4-phosphatase 1
266632	Irak4	23.63	20.76	22.81	23.95	19.74	21.79	1075	935	1011	1016	853	962	22.4	21.8267	1007	943.667	interleukin-1 receptor-associated kinase 4
66143	Eef1e1	14.01	12.67	12.8	10.32	9.95	12.3	223	202	205	162	158	196	13.16	10.8567	210	172	eukaryotic translation elongation factor 1 epsilon 1
69871	Ppp1r35	10.92	11	9.7	9.37	10.55	11.22	154	155	137	130	148	158	10.54	10.38	148.667	145.333	protein phosphatase 1, regulatory subunit 35
69171	Cnppd1	46.77	44.31	43.28	45.86	48.12	46.05	1682	1575	1554	1635	1716	1660	44.7867	46.6767	1603.67	1670.33	cyclin Pas1/PHO80 domain containing 1
241547	Harbi1	3.29	3.72	3.63	3.21	3.72	2.55	124	142	139	121	137	95	3.54667	3.16	135	117.667	harbinger transposase derived 1
18577	Pde4a	3.15	3.17	3.01	3.22	4.01	3.55	248	250	236	244	306	277	3.11	3.59333	244.667	275.667	phosphodiesterase 4A, cAMP specific
74107	Cep55	0.74	1	0.78	0.49	0.72	0.37	31	43	33	19	31	15	0.84	0.526667	35.6667	21.6667	centrosomal protein 55
66394	Nosip	20.25	14.08	16.66	15.86	16.2	15.49	664	470	543	508	512	508	16.9967	15.85	559	509.333	nitric oxide synthase interacting protein
235028	Zfp426	3.9	4.14	3.9	4.36	4.82	4.65	247	275	261	274	299	296	3.98	4.61	261	289.667	zinc finger protein 426
230584	Yipf1	32.81	32.92	31.64	32.21	35.43	33.04	690	693	667	668	743	694	32.4567	33.56	683.333	701.667	Yip1 domain family, member 1
243910	Nfkbid	9.73	12.41	12.43	8.43	9.98	8.65	342	441	436	295	353	308	11.5233	9.02	406.333	318.667	nuclear factor of kappa light polypeptide gene enhancer in B cells inhibitor, delta
240041	Zfp945	1.18	1.12	0.93	1.14	0.97	0.93	133	129	107	128	110	106	1.07667	1.01333	123	114.667	zinc finger protein 945
108167735	Gm46164	0	0.03	0.03	0.03	0.06	0.06	0	1	1	1	2	2	0.02	0.05	0.666667	1.66667	predicted gene, 46164
102635552	Gm32856	0.23	0.25	0.26	0.29	0.18	0.21	22	24	25.04	28	17	20	0.246667	0.226667	23.68	21.6667	predicted gene, 32856
76800	Usp42	3.31	3.07	3.22	3.42	2.93	3.11	300	279	293	305	265	282	3.2	3.15333	290.667	284	ubiquitin specific peptidase 42
77574	Tcaf1	0.58	0.37	0.42	0.65	0.5	0.43	43	29	29	49	41	31	0.456667	0.526667	33.6667	40.3333	TRPM8 channel-associated factor 1
54678	Zfp108	0.81	1.1	1.21	1.19	0.94	0.83	34	47	51	50	40	37	1.04	0.986667	44	42.3333	zinc finger protein 108
100041379	Zfp980	0.01	0	0	0	0	0	0.98	0	0	0	0	0	0.00333333	0	0.326667	0	zinc finger protein 980
228368	Slc35c1	14.81	15.69	16.21	14.71	16.7	15.44	762	810	852	749	852	817	15.57	15.6167	808	806	solute carrier family 35, member C1
75547	Akap13	19.52	18.14	19.34	24.23	24.76	24.42	3184	3012	3245	4057	4144	4173	19	24.47	3147	4124.67	A kinase (PRKA) anchor protein 13
73916	Ift57	4.33	4.37	5.09	4.12	6.26	4.9	187	189	221	175	269	212	4.59667	5.09333	199	218.667	intraflagellar transport 57
75556	Cfap161	0.49	1.08	0.89	1.27	1.38	1.58	24	43	34	55	61	45	0.82	1.41	33.6667	53.6667	cilia and flagella associated protein 161
19057	Ppp3cc	4.23	3.49	3.13	5.61	5.61	4.78	151	119	116	190	186	166	3.61667	5.33333	128.667	180.667	protein phosphatase 3, catalytic subunit, gamma isoform
238673	Zfp367	5.61	5.19	5.46	5.87	5.53	5.2	317	297	310	326	311	296	5.42	5.53333	308	311	zinc finger protein 367
29805	Znhit2	13.32	15.35	12.85	13.31	14.22	15.56	266	307	258	262	283	311	13.84	14.3633	277	285.333	zinc finger, HIT domain containing 2
12062	Bdkrb2	0	0	0	0	0	0.01	0	0	0	0	0	1	0	0.00333333	0	0.333333	bradykinin receptor, beta 2
69202	Ptms	329.51	293.77	294.67	408.65	400.84	464.53	5941	5305	5343	7260	7202	8382	305.983	424.673	5529.67	7614.67	parathymosin
16818	Lck	0.21	0.24	0.12	0.15	0.18	0.12	7	8	4	5	6	4	0.19	0.15	6.33333	5	lymphocyte protein tyrosine kinase
12572	Cdk7	3.56	3.21	3.12	3.32	3.53	3.21	482	434.31	423	441.42	474.25	434.23	3.29667	3.35333	446.437	449.967	cyclin-dependent kinase 7
269614	Pank4	7.48	7.45	7.17	7.33	7.57	7.89	327	326	314	314	328	345	7.36667	7.59667	322.333	329	pantothenate kinase 4
11640	Akap1	3.88	4.2	3.95	4.14	4.12	3.24	253	274	259	266	265	211	4.01	3.83333	262	247.333	A kinase (PRKA) anchor protein 1
214764	Edrf1	2.88	3.36	3.3	3.32	3.27	3.36	252	282	284	280	280	289	3.18	3.31667	272.667	283	erythroid differentiation regulatory factor 1
66337	Fam229b	0.39	0.78	1.15	0.68	0.39	0.78	4	8	12	7	4	8	0.773333	0.616667	8	6.33333	family with sequence similarity 229, member B
269608	Plekhg5	0.18	0.62	0.57	0.49	0.69	0.81	12	41	38	32	46	54	0.456667	0.663333	30.3333	44	pleckstrin homology domain containing, family G (with RhoGef domain) member 5
105245342	Gm40814	0.67	1.08	1.12	1.41	1.17	1.03	29.21	47.17	49.13	60.64	50.97	45.09	0.956667	1.20333	41.8367	52.2333	predicted gene, 40814
544922	Zkscan4	0.48	0.57	0.69	0.41	0.43	0.53	20	24	29	17	18	22	0.58	0.456667	24.3333	19	zinc finger with KRAB and SCAN domains 4
70567	Fra10ac1	5.55	5.31	4.15	4.92	5.08	6.36	125	121	95	110	114	144	5.00333	5.45333	113.667	122.667	FRA10AC1 homolog (human)
13179	Dcn	0.19	0.19	0.57	1.25	1.15	3.12	6	6	18	38	36	97	0.316667	1.84	10	57	decorin
224598	Zfp758	4	4.51	4.1	4.14	3.8	4.73	214	251	228	222	214	256	4.20333	4.22333	231	230.667	zinc finger protein 758
16832	Ldhb	13.62	16.73	14.5	14.08	15.59	16.42	279	346	299	283	318	337	14.95	15.3633	308	312.667	lactate dehydrogenase B
22770	Zhx1	13.96	13.03	13.78	13.31	12.96	13.54	1264	1181	1253	1182	1165	1227	13.59	13.27	1232.67	1191.33	zinc fingers and homeoboxes 1
228026	Pdk1	9.34	9.15	8.32	8.62	7.57	7.04	714	697	634	620	546	550	8.93667	7.74333	681.667	572	pyruvate dehydrogenase kinase, isoenzyme 1
228866	Pcif1	11.27	10.26	13.41	11.57	10.81	12.93	529	482	632	535	505	608	11.6467	11.77	547.667	549.333	PDX1 C-terminal inhibiting factor 1
15468	Prmt2	8.24	9.51	9.12	8.39	9.99	8.42	284	328	315	283	342	290	8.95667	8.93333	309	305	protein arginine N-methyltransferase 2
27056	Irf5	120.33	116.88	119.27	98.49	82.48	87.56	4444.34	4306.35	4405.65	3571.52	3018.07	3232.27	118.827	89.51	4385.45	3273.95	interferon regulatory factor 5
26400	Map2k7	14.62	14.91	14.79	15.76	16.73	17.16	886	898	903	927	998	1040	14.7733	16.55	895.667	988.333	mitogen-activated protein kinase kinase 7
74504	Fam53a	12.37	12.49	11.04	11.98	12.78	14.05	415	421	377	395	428	474	11.9667	12.9367	404.333	432.333	family with sequence similarity 53, member A
243923	Rgs9bp	0	0.01	0	0.01	0.01	0.01	0	1	0	1	1	1	0.00333333	0.01	0.333333	1	regulator of G-protein signalling 9 binding protein
228775	Trib3	0.82	1.05	1.07	0.74	1.38	0.82	28	36	37	25	47	28	0.98	0.98	33.6667	33.3333	tribbles pseudokinase 3
13168	Dbil5	0.13	0	0.13	0	0	0.27	1	0	1	0	0	2	0.0866667	0.09	0.666667	0.666667	diazepam binding inhibitor-like 5
23939	Mapk7	14.74	11.71	11.57	14.28	13.55	14.68	786	626	618	747	711	779	12.6733	14.17	676.667	745.667	mitogen-activated protein kinase 7
71138	Tmem217	0.07	0.43	0.08	0.08	0.39	0.22	1	6	1	1	5	3	0.193333	0.23	2.66667	3	transmembrane protein 217
239188	Enox1	0	0	0.02	0.01	0.02	0.05	0	0	1	1	1	3	0.00666667	0.0266667	0.333333	1.66667	ecto-NOX disulfide-thiol exchanger 1
68097	Dynll2	20.34	23.22	21.72	20.57	22.66	21.06	855	977	917	851	946	886	21.76	21.43	916.333	894.333	dynein light chain LC8-type 2
20818	Srprb	17.65	16.88	16.86	17.64	17.6	17.1	908	869	870	892	899	880	17.13	17.4467	882.333	890.333	signal recognition particle receptor, B subunit
109778	Blvra	87.5	82.67	81.49	84.12	81.63	78.45	1673	1571	1554	1582	1542	1492	83.8867	81.4	1599.33	1538.67	biliverdin reductase A
15939	Ier5	37.94	31.19	38.97	30.69	27.19	30.52	2144	1764	2209	1705	1526	1725	36.0333	29.4667	2039	1652	immediate early response 5
69528	1700030J22Rik	0.27	0.49	0.42	0.36	0.64	0.55	13	24	21	18	31	28	0.393333	0.516667	19.3333	25.6667	RIKEN cDNA 1700030J22 gene
68611	Mrpl28	25.44	26.19	22.31	24.94	25.7	26.21	417	430	368	403	420	430	24.6467	25.6167	405	417.667	mitochondrial ribosomal protein L28
13482	Dpp4	0	0	0	0.02	0	0.04	0	0	0	1	0	4	0	0.02	0	1.66667	dipeptidylpeptidase 4
15364	Hmga2	0.25	1.83	1.08	0.25	1.85	0.84	18	132	79	18	134	60	1.05333	0.98	76.3333	70.6667	high mobility group AT-hook 2
121021	Cspg4	0	0.03	0.01	0.01	0.02	0.02	0	4	1	2	3	3	0.0133333	0.0166667	1.66667	2.66667	chondroitin sulfate proteoglycan 4
72504	Taf4b	0.54	0.74	0.79	0.52	0.64	0.67	42	58	62	38	48	53	0.69	0.61	54	46.3333	TATA-box binding protein associated factor 4b
26895	Cops7b	8.7	8.32	9.12	8.83	8.35	7.8	319	314	339	321	307	287	8.71333	8.32667	324	305	COP9 signalosome subunit 7B
14166	Fgf11	0.86	0.69	0.97	0.66	0.91	0.74	47	48	56	39	53	51	0.84	0.77	50.3333	47.6667	fibroblast growth factor 11
66367	2310022A10Rik	35.25	27.05	30.22	33.58	32.17	33.12	1586	1217	1363	1488	1443	1503	30.84	32.9567	1388.67	1478	RIKEN cDNA 2310022A10 gene
234384	Mpv17l2	27.41	25.45	21.81	22.91	26.74	23.32	392	367	316	324	382	336	24.89	24.3233	358.333	347.333	MPV17 mitochondrial membrane protein-like 2
102637099	Gm38495	8.86	9.69	10.46	10.24	10.47	10.14	1178.81	1289.19	1395.66	1338.02	1382.04	1348.92	9.67	10.2833	1287.89	1356.33	predicted gene, 38495
17250	Abcc1	21.2	24.07	26.64	22.9	25.88	27.05	2232	2541	2826	2378	2713	2853	23.97	25.2767	2533	2648	ATP-binding cassette, sub-family C (CFTR/MRP), member 1
241525	Ypel4	0.21	0.09	0.21	0.28	0.08	0.03	4	3	9	6	5	2	0.17	0.13	5.33333	4.33333	yippee like 4
18753	Prkcd	122.14	130.11	126.53	111.39	116.31	116.11	5858	6237	6088	5276	5551	5586	126.26	114.603	6061	5471	protein kinase C, delta
20620	Plk2	58.48	55.94	53.72	38.84	31.29	27.7	2807	2687	2587	1833	1492	1330	56.0467	32.61	2693.67	1551.67	polo like kinase 2
633640	Tmem267	9.35	11.19	10.34	6.92	7.83	5.67	214	271	240	157	197	129	10.2933	6.80667	241.667	161	transmembrane protein 267
192195	Ash1l	9.16	9	10.23	8.92	9.91	8.84	1484	1584	1915	1524	1694	1584	9.46333	9.22333	1661	1600.67	ASH1 like histone lysine methyltransferase
15505	Hsph1	11.62	13.52	11.67	10.6	11.54	10.63	689	804	706	620	691	623	12.27	10.9233	733	644.667	heat shock 105kDa/110kDa protein 1
327826	Frs2	6.67	7.27	7.9	7.58	7.92	7.91	670	731	796	748	789	795	7.28	7.80333	732.333	777.333	fibroblast growth factor receptor substrate 2
69499	Tsr2	2.4	2.3	2.4	2.03	2.3	2.07	159	151.91	159	132	150.91	137	2.36667	2.13333	156.637	139.97	TSR2 20S rRNA accumulation
56187	Rabggta	12.13	12.57	11.06	13.93	12.57	13.25	443	444	398	494	448	474	11.92	13.25	428.333	472	Rab geranylgeranyl transferase, a subunit
20878	Aurka	1.05	2	1.73	1.29	1.72	1.14	33	63	55	40	54	36	1.59333	1.38333	50.3333	43.3333	aurora kinase A
81014	Vmn1r58	2.57	2.35	2.68	2.69	2.78	2.23	117.89	107.99	123.26	121.03	126.4	102.03	2.53333	2.56667	116.38	116.487	vomeronasal 1 receptor 58
15525	Hspa4	32.23	36.96	35.64	32.26	34.34	33.53	2625	3012	2911	2582	2776	2731	34.9433	33.3767	2849.33	2696.33	heat shock protein 4
76809	Bri3bp	3.51	4.04	3.74	2.85	3.28	3.09	418	475	399	348	404	351	3.76333	3.07333	430.667	367.667	Bri3 binding protein
22666	Zbtb14	10.9	10.58	9.82	9.42	10.16	9.35	677	651	603	570	624	574	10.4333	9.64333	643.667	589.333	zinc finger and BTB domain containing 14
67887	Saraf	131.75	128.39	119.41	125.8	127.27	121.56	4159	4057	3785	3907	3995	3839	126.517	124.877	4000.33	3913.67	store-operated calcium entry-associated regulatory factor
17436	Me1	0.19	0.55	0.63	0.15	0.81	0.34	10	31	35	8	45	19	0.456667	0.433333	25.3333	24	malic enzyme 1, NADP(+)-dependent, cytosolic
14616	Gja8	0	0	0	0	0	0.01	0	0	0	0	0	1	0	0.00333333	0	0.333333	gap junction protein, alpha 8
12771	Ccr3	3.93	4.34	6.47	2.27	3.28	2.49	218	218	334	110	156	133	4.91333	2.68	256.667	133	chemokine (C-C motif) receptor 3
17387	Mmp14	141.67	90.58	113.78	165.59	118.11	166.12	9376	5998	7552	10770	7761	10995	115.343	149.94	7642	9842	matrix metallopeptidase 14 (membrane-inserted)
71746	Rgl3	0.36	0.61	0.44	0.47	0.72	0.43	16	27	18	20	32	20	0.47	0.54	20.3333	24	ral guanine nucleotide dissociation stimulator-like 3
116939	Pnpla3	0.03	0.04	0.03	0	0.01	0.03	2	3	2	0	1	2	0.0333333	0.0133333	2.33333	1	patatin-like phospholipase domain containing 3
14997	H2-M9	0	0	0	0	0.06	0	0	0	0	0	1	0	0	0.02	0	0.333333	histocompatibility 2, M region locus 9
78781	Zc3hav1	43.4	44.77	43.14	40.19	39.15	40.18	3501	3578	3402	3170.01	3149	3214	43.77	39.84	3493.67	3177.67	zinc finger CCCH type, antiviral 1
20641	Snrpd1	26.63	27.06	22.7	23.5	22.32	24.8	326	332	280	284	273	304	25.4633	23.54	312.667	287	small nuclear ribonucleoprotein D1
66147	Necap2	92.52	97.22	93.85	101.2	94	99.94	2917	3080	2971	3153	2957	3148	94.53	98.38	2989.33	3086	NECAP endocytosis associated 2
17001	Ltc4s	1	3.27	3.25	2.35	5.15	3.43	9	29	29	21	46	31	2.50667	3.64333	22.3333	32.6667	leukotriene C4 synthase
105245580	A930018O16Rik	0.07	0	0.07	0.08	0	0	1	0	1	1	0	0	0.0466667	0.0266667	0.666667	0.333333	RIKEN cDNA A930018O16 gene
26921	Map4k4	25.14	19.23	24.2	40.87	36.39	46.67	2506	1915	2415	3991	3587	4644	22.8567	41.31	2278.67	4074	mitogen-activated protein kinase kinase kinase kinase 4
100043686	Amy2a3	0	0	0	0.01	0.01	0	0	0	0	0.33	0.67	0	0	0.00666667	0	0.333333	amylase 2a3
50880	Scly	19.65	19.41	17.22	22.72	19.04	19.15	733	725	645	833	705	714	18.76	20.3033	701	750.667	selenocysteine lyase
19325	Rab10	69.61	66.29	69.76	59.9	58.53	59.12	4241.79	4041.86	4264	3588	3542	3602.89	68.5533	59.1833	4182.55	3577.63	RAB10, member RAS oncogene family
213582	Map9	0	0	0.02	0	0	0.01	0	0	2	0	0	1	0.00666667	0.00333333	0.666667	0.333333	microtubule-associated protein 9
208618	Etl4	2.06	1.47	1.54	1.88	1.04	1.15	244	172	178	216	120	134	1.69	1.35667	198	156.667	enhancer trap locus 4
380840	Lyrm4	7.32	6.99	6.03	8.02	7.28	8.13	180	172	149	194	178	200	6.78	7.81	167	190.667	LYR motif containing 4
72634	Tdrkh	0.77	1.38	0.98	0.91	1.26	0.86	45	85	65	56	76	56	1.04333	1.01	65	62.6667	tudor and KH domain containing protein
74002	Psd2	0.12	0.09	0.09	0.08	0.19	0.02	10	7	8	6	15	2	0.1	0.0966667	8.33333	7.66667	pleckstrin and Sec7 domain containing 2
70989	Jhy	0	0	0	0	0.01	0	0	0	0	0	1	0	0	0.00333333	0	0.333333	junctional cadherin complex regulator
100090	Zbtb48	2.48	2.06	2.49	2.26	2.24	2.24	103	87	98	95	94	92	2.34333	2.24667	96	93.6667	zinc finger and BTB domain containing 48
22289	Kdm6a	6.06	6.12	6.19	6.34	5.91	6.36	635	641	649	653	616	667	6.12333	6.20333	641.667	645.333	lysine (K)-specific demethylase 6A
18045	Nfyb	3.93	3.37	3.78	4.14	3.33	3.33	173	147	166	177	144.99	146	3.69333	3.6	162	155.997	nuclear transcription factor-Y beta
19294	Nectin2	2.98	4.5	3.58	3.28	4.28	3.78	120	168	140	118	159	140	3.68667	3.78	142.667	139	nectin cell adhesion molecule 2
66048	Emc6	25.23	25.39	22.7	22.9	23.3	24.1	546	550	494	488	502	522	24.44	23.4333	530	504	ER membrane protein complex subunit 6
12700	Cish	0.15	0.1	0.19	0.33	0.35	0.44	8	5	10	17	18	23	0.146667	0.373333	7.66667	19.3333	cytokine inducible SH2-containing protein
407785	Ndufs6	35.52	36.33	32.53	32.89	37.06	41.36	221	227	205	203	232	258	34.7933	37.1033	217.667	231	NADH:ubiquinone oxidoreductase core subunit S6
224432	Scaf4	9.58	11.98	12.25	11.94	12.29	12.74	723	896	921	882	912	948	11.27	12.3233	846.667	914	SR-related CTD-associated factor 4
434434	Gm5621	0	0	0	0	0.09	0	0	0	0	0	1	0	0	0.03	0	0.333333	predicted gene 5621
100040766	Mroh2a	0.03	0.05	0.1	0.11	0.19	0.14	2	4	8.12	9.21	21.57	13.57	0.06	0.146667	4.70667	14.7833	maestro heat-like repeat family member 2A
17127	Smad3	2.52	1.7	1.92	2.66	1.65	2.41	210	143	170	223	140	202	2.04667	2.24	174.333	188.333	SMAD family member 3
20148	Dhrs3	241.95	204.16	217.45	253.47	211.91	233.48	6893	5911	6303	7073	5978	6666	221.187	232.953	6369	6572.33	dehydrogenase/reductase (SDR family) member 3
69893	Coa7	2.74	2.51	2.28	2.37	2.82	2.37	135	124	113	115	138	117	2.51	2.52	124	123.333	cytochrome c oxidase assembly factor 7
11972	Atp6v0d1	120.25	124.99	121.03	140.35	157.02	151.46	3179	3308	3214	3652	4130	4006	122.09	149.61	3233.67	3929.33	ATPase, H+ transporting, lysosomal V0 subunit D1
244152	Tsku	4.26	6.51	7.24	6.73	10.07	9.48	186	282	313	288	436	408	6.00333	8.76	260.333	377.333	tsukushi, small leucine rich proteoglycan
15957	Ifit1	18.7	8.92	7.53	6.64	2.44	4.51	842	402	340	294	109	203	11.7167	4.53	528	202	interferon-induced protein with tetratricopeptide repeats 1
11448	Chrne	0	0.11	0	0	0	0	0	3	0	0	0	0	0.0366667	0	1	0	cholinergic receptor, nicotinic, epsilon polypeptide
15898	Icam5	0	0.06	0.02	0.02	0	0.06	0	3	1	1	0	3	0.0266667	0.0266667	1.33333	1.33333	intercellular adhesion molecule 5, telencephalin
13448	Dok1	33.61	32.34	32.04	31.65	30.1	30.23	991	955	944	914	874	891	32.6633	30.66	963.333	893	docking protein 1
66085	Eif3f	153.92	153.93	153.77	181.59	189.78	176.62	3761	3766	3775	4368	4615	4318	153.873	182.663	3767.33	4433.67	eukaryotic translation initiation factor 3, subunit F
14171	Fgf17	0.04	0.1	0	0	0.1	0.05	1	3	0	0	3	1	0.0466667	0.05	1.33333	1.33333	fibroblast growth factor 17
71365	Pdss2	2.02	2.21	2.95	2.9	2.75	2.66	71	77	97	93	93	91	2.39333	2.77	81.6667	92.3333	prenyl (solanesyl) diphosphate synthase, subunit 2
19011	Endou	0.31	0	0.08	0.22	0.13	0.2	11	0	3	8	5	7	0.13	0.183333	4.66667	6.66667	endonuclease, polyU-specific
117149	Tirap	6	6.14	7.12	6.23	6.04	6.4	499	510	594	509	498	532	6.42	6.22333	534.333	513	toll-interleukin 1 receptor (TIR) domain-containing adaptor protein
70420	Arpin	1.5	1.63	1.6	1.36	1.86	1.44	55	60	59	49	68	53	1.57667	1.55333	58	56.6667	actin-related protein 2/3 complex inhibitor
67161	Sclt1	2.35	2.42	2.75	1.9	2.85	2.59	113	125	131	97	143	129	2.50667	2.44667	123	123	sodium channel and clathrin linker 1
18570	Pdcd6	49.51	48.05	45.66	46.1	49.21	46.67	1180	1141	1095	1084	1169	1115	47.74	47.3267	1138.67	1122.67	programmed cell death 6
101202	Hepacam2	0.03	0	0	0.19	0	0	1	0	0	7	0	0	0.01	0.0633333	0.333333	2.33333	HEPACAM family member 2
53858	Rwdd2b	3.26	2.55	2.71	2.68	2.65	3.03	115	90	96	93	93	107	2.84	2.78667	100.333	97.6667	RWD domain containing 2B
70261	Chp2	0.5	0.22	0.44	2.19	1.12	1.65	9	4	8	39	20	30	0.386667	1.65333	7	29.6667	calcineurin-like EF hand protein 2
98267	Stk17b	40.75	32.42	34.51	47.84	45.06	44.44	2294	1810	1950	2656	2512	2493	35.8933	45.78	2018	2553.67	serine/threonine kinase 17b (apoptosis-inducing)
11789	Apc	11.26	12.8	14.63	14.84	15.33	15.57	2090	2287	2588	2623	2725	2842	12.8967	15.2467	2321.67	2730	adenomatosis polyposis coli
18008	Nes	0.17	0.78	0.28	0.15	0.28	0.15	18	85	30	16	30	16	0.41	0.193333	44.3333	20.6667	nestin
77701	Lcn12	0	0	0	0.04	0	0	0	0	0	1	0	0	0	0.0133333	0	0.333333	lipocalin 12
69113	Alkbh3	13.86	14.85	15.56	15.74	15.45	15.42	282	303	317	315	307	311	14.7567	15.5367	300.667	311	alkB homolog 3, alpha-ketoglutarate-dependent dioxygenase
20355	Sema4f	0	0	0	0	0.02	0	0	0	0	0	1	0	0	0.00666667	0	0.333333	sema domain, immunoglobulin domain (Ig), TM domain, and short cytoplasmic domain
18508	Pax6	0	0	0.02	0	0.04	0	0	0	1.15	0	2.44	0	0.00666667	0.0133333	0.383333	0.813333	paired box 6
15975	Ifnar1	35.53	35.81	33.77	33.08	30.7	31.95	3196.69	3161.03	2976.85	2855.42	2756.33	2890.32	35.0367	31.91	3111.52	2834.02	interferon (alpha and beta) receptor 1
56469	Pias1	24.9	22.31	23.01	22.87	21.91	22.71	1882	1644	1716	1670	1661	1699	23.4067	22.4967	1747.33	1676.67	protein inhibitor of activated STAT 1
76483	Lmf1	12.44	11.9	12.78	11.78	12.72	12.46	382	368	393	358	391	385	12.3733	12.32	381	378	lipase maturation factor 1
18590	Pdgfa	16.44	21.13	15.54	21.65	20.22	19.48	416	557	410	555	520	485	17.7033	20.45	461	520	platelet derived growth factor, alpha
232878	Zscan22	4.61	4.34	4.39	4.47	4.46	4.39	243	229	233	231	229	232	4.44667	4.44	235	230.667	zinc finger and SCAN domain containing 22
11857	Arhgdib	268.94	281.25	257.31	267.99	282.87	291.16	4955	5191	4750	4852	5197	5369	269.167	280.673	4965.33	5139.33	Rho, GDP dissociation inhibitor (GDI) beta
106931	Kctd1	1.07	0.95	0.67	0.8	0.76	0.9	64	57	40	46	39	54	0.896667	0.82	53.6667	46.3333	potassium channel tetramerisation domain containing 1
57317	Srsf4	17.48	15.53	15.89	17.2	18.37	18.41	701	640	637	682	735	741	16.3	17.9933	659.333	719.333	serine/arginine-rich splicing factor 4
67370	Zfp606	1.89	1.82	1.86	2.31	1.87	2.01	109	109	112	133	110	125	1.85667	2.06333	110	122.667	zinc finger protein 606
56217	Mpp5	6.22	6.53	6.77	6.57	6.44	6.04	581	605	637	602	595	554	6.50667	6.35	607.667	583.667	membrane protein, palmitoylated 5 (MAGUK p55 subfamily member 5)
12331	Cap1	277.11	290.09	279.67	267.4	275.8	270.51	13114	13727	13282	12438	12962	12793	282.29	271.237	13374.3	12731	CAP, adenylate cyclase-associated protein 1 (yeast)
432940	Otulin	39.91	39.25	37.27	31.15	31.32	29.42	970	952	908	744	757	714	38.81	30.63	943.333	738.333	OTU deubiquitinase with linear linkage specificity
16451	Jak1	55.4	58.63	58.7	56.89	57.36	57.04	4940	5176	5265	4979	5042	5107	57.5767	57.0967	5127	5042.67	Janus kinase 1
66377	Ndufc1	57.7	57.13	52.2	48.22	49.87	55.68	263	262	242	219	230	255	55.6767	51.2567	255.667	234.667	NADH:ubiquinone oxidoreductase subunit C1
75410	Kmt2b	7.18	7.12	8	8.07	8.43	8.05	902	924	1082	1057	1097	1093	7.43333	8.18333	969.333	1082.33	lysine (K)-specific methyltransferase 2B
56708	Clcf1	2.85	5.46	6.62	2.17	4.02	4.37	88	169	205	66	123	135	4.97667	3.52	154	108	cardiotrophin-like cytokine factor 1
100609	Nsun5	3.29	2.85	3.26	2.76	3.05	2.13	125	107.9	123.54	102.72	114.88	80.54	3.13333	2.64667	118.813	99.38	NOL1/NOP2/Sun domain family, member 5
13405	Dmd	0.04	0.06	0.05	0.09	0.03	0.04	3	5	6	7	3	3	0.05	0.0533333	4.66667	4.33333	dystrophin, muscular dystrophy
15203	Heph	0.05	0.01	0.02	0.03	0.05	0.04	4	1	2	2	4	3	0.0266667	0.04	2.33333	3	hephaestin
64930	Tsc1	6.63	8.1	8.5	7.21	7.78	7.19	909	1110	1166	969	1058	984	7.74333	7.39333	1061.67	1003.67	tuberous sclerosis 1
104027	Synpo	0	0.02	0.07	0.03	0.06	0.09	0	2	6	3	6	8	0.03	0.06	2.66667	5.66667	synaptopodin
105242869	Gm38958	0.71	0.59	0.24	0.6	0.36	0.36	6	5	2	5	3	3	0.513333	0.44	4.33333	3.66667	predicted gene, 38958
12153	Bmp1	0.05	0.09	0.18	0.15	0.23	0.21	3	5	9	11	17	14	0.106667	0.196667	5.66667	14	bone morphogenetic protein 1
52551	Sgta	42.61	42.35	42.73	45.08	44.08	46.2	1432	1423	1449	1494	1477	1562	42.5633	45.12	1434.67	1511	small glutamine-rich tetratricopeptide repeat (TPR)-containing, alpha
114679	Selenom	33.39	38.27	35.3	36.27	39.5	33.5	430	494	458	461	508	432	35.6533	36.4233	460.667	467	selenoprotein M
74254	Gpn1	6.01	6.72	6.44	6.67	6.48	5.82	187	208	202	205	201	183	6.39	6.32333	199	196.333	GPN-loop GTPase 1
226999	Slc9a2	0.02	0.13	0	0.02	0.03	0.02	1	8	0	1	2	1	0.05	0.0233333	3	1.33333	solute carrier family 9 (sodium/hydrogen exchanger), member 2
11973	Atp6v1e1	233.39	238.41	227.27	222.25	204.92	201.58	4416	4518	4324	4143	3863	3817	233.023	209.583	4419.33	3941	ATPase, H+ transporting, lysosomal V1 subunit E1
245386	Tmem255a	0.27	0.04	0.24	0.25	0.14	0.2	10.78	1.15	7.77	11.41	4.6	5.94	0.183333	0.196667	6.56667	7.31667	transmembrane protein 255A
73078	Pmpcb	23.72	25.49	23.42	22.38	27.93	22.25	618	665	613	574	724	580	24.21	24.1867	632	626	peptidase (mitochondrial processing) beta
102640586	LOC102640586	0.11	0.37	0.13	0	0.1	0	4	11	4	0	3	0	0.203333	0.0333333	6.33333	1	collagen alpha-1(II) chain-like
74648	S100pbp	8.93	7.9	7.77	8.14	9	7.97	661	605	598	609	670	616	8.2	8.37	621.333	631.667	S100P binding protein
67246	Resf1	15.57	17.76	16.68	14.22	15.29	14.76	1717	1955	1858	1555	1667	1627	16.67	14.7567	1843.33	1616.33	retroelement silencing factor 1
20392	Sgce	0	0.08	0.11	0	0.04	0.14	0	2	3	0	1	4	0.0633333	0.06	1.66667	1.66667	sarcoglycan, epsilon
76933	Ifi27l2a	29.67	10.85	16.07	16.4	3.09	13.87	162	60	89	89	17	76	18.8633	11.12	103.667	60.6667	interferon, alpha-inducible protein 27 like 2A
11604	Agrp	0.11	0.09	0	0	0	0	1	1	0	0	0	0	0.0666667	0	0.666667	0	agouti related neuropeptide
20724	Serpinb5	0	0	0.02	0	0.02	0	0	0	1	0	1	0	0.00666667	0.00666667	0.333333	0.333333	serine (or cysteine) peptidase inhibitor, clade B, member 5
244646	Pkd1l3	0.04	0.02	0.04	0.08	0.02	0.02	5	3	5	10	3	3	0.0333333	0.04	4.33333	5.33333	polycystic kidney disease 1 like 3
14461	Gata2	0.02	0.39	0.16	0.05	0.14	0.05	1	22	9	3	8	3	0.19	0.08	10.6667	4.66667	GATA binding protein 2
17215	Mcm3	8.2	10.25	8.85	8.52	9.59	7.99	406	508	440	415	472	396	9.1	8.7	451.333	427.667	minichromosome maintenance complex component 3
67075	Magt1	17.04	16.91	16.95	18.55	17.33	18.72	1324	1314	1327	1424	1334	1461	16.9667	18.2	1321.67	1406.33	magnesium transporter 1
66578	Mis18a	10.89	10	9.58	12.28	13.02	10.4	225	207	199	250	268	215	10.1567	11.9	210.333	244.333	MIS18 kinetochore protein A
319807	Nwd2	0	0	0.01	0	0.01	0.01	0	0	1	0	1	1	0.00333333	0.00666667	0.333333	0.666667	NACHT and WD repeat domain containing 2
74013	Rftn2	0.49	0.7	0.78	0.53	0.61	0.55	30	44	38	32	37	35	0.656667	0.563333	37.3333	34.6667	raftlin family member 2
64075	Smoc1	0.05	0.05	0.08	0.05	0.07	0.05	3	3	5	3	4	3	0.06	0.0566667	3.66667	3.33333	SPARC related modular calcium binding 1
78752	Csgalnact2	17.16	17.59	17.55	18.56	19.15	17.8	1083	1103	1106	1153	1207	1130	17.4333	18.5033	1097.33	1163.33	chondroitin sulfate N-acetylgalactosaminyltransferase 2
15450	Lipc	0.07	0.03	0.1	0.03	0.04	0.07	2	1	3	1	1	2	0.0666667	0.0466667	2	1.33333	lipase, hepatic
319475	Zfp672	2.98	3.08	2.53	3.79	4.26	4.17	234	241	207	286	312	303	2.86333	4.07333	227.333	300.333	zinc finger protein 672
17118	Marcks	65.04	45.72	49.22	55.01	43.34	53.78	4760	3348	3612	3956	3149	3936	53.3267	50.71	3906.67	3680.33	myristoylated alanine rich protein kinase C substrate
319653	Slc25a40	3.14	3.23	2.84	4.31	4.27	4.42	152	155	137	204	204	212	3.07	4.33333	148	206.667	solute carrier family 25, member 40
19231	Ptma	536.01	565.61	540.49	468.67	482.33	470.79	10025	10595	10165	8636	8988	8812	547.37	473.93	10261.7	8812	prothymosin alpha
378937	Lrrc24	0.22	0.09	0.16	0.13	0.32	0.06	7	3	5	4	10	2	0.156667	0.17	5	5.33333	leucine rich repeat containing 24
104383	Rcor2	0.03	0.04	0.03	0	0.08	0.03	1	2	1	0	4	1	0.0333333	0.0366667	1.33333	1.66667	REST corepressor 2
76630	Stambpl1	10.01	9.25	8.63	8.31	7.71	6.51	338	319	292	278	258	222	9.29667	7.51	316.333	252.667	STAM binding protein like 1
246133	Kcne2	0	0.04	0	0	0.04	0	0	1	0	0	1	0	0.0133333	0.0133333	0.333333	0.333333	potassium voltage-gated channel, Isk-related subfamily, gene 2
378431	Txlnb	0.04	0.05	0.01	0	0.08	0.03	3	4	1	0	6	2	0.0333333	0.0366667	2.66667	2.66667	taxilin beta
217217	Asb16	0	0	0	0	0.05	0	0	0	0	0	1	0	0	0.0166667	0	0.333333	ankyrin repeat and SOCS box-containing 16
28000	Prpf19	9.83	10.79	10.35	9.66	9.81	9.35	1073	1179	1134	1037	1063	1021	10.3233	9.60667	1128.67	1040.33	pre-mRNA processing factor 19
16185	Il2rb	0.02	0	0	0	0	0	1	0	0	0	0	0	0.00666667	0	0.333333	0	interleukin 2 receptor, beta chain
77505	Dnhd1	0.2	0.27	0.54	0.28	0.13	0.28	19.62	30.73	33.98	29.21	18.01	29.95	0.336667	0.23	28.11	25.7233	dynein heavy chain domain 1
74451	Pgs1	23.83	21.79	23.1	22.49	25.18	26.61	929	851	904	860	975	1038	22.9067	24.76	894.667	957.667	phosphatidylglycerophosphate synthase 1
74238	Mterf2	0.12	0.16	0.19	0.2	0.47	0.39	3	4	5	5	12	10	0.156667	0.353333	4	9	mitochondrial transcription termination factor 2
66690	Tmem186	5.31	4.9	5.01	5.38	5.73	5.08	262	242	248	261	281	251	5.07333	5.39667	250.667	264.333	transmembrane protein 186
17886	Myh9	63.12	77.34	79.63	90.35	86.67	94.47	8352	10236	10561	11742	11378	12499	73.3633	90.4967	9716.33	11873	myosin, heavy polypeptide 9, non-muscle
21749	Terf1	2.9	2.54	2.69	2.65	2.65	2.24	110	96	102	98	99	85	2.71	2.51333	102.667	94	telomeric repeat binding factor 1
14086	Fscn1	0.04	0.07	0.13	0.04	0.04	0.04	2	3	6	2	2	2	0.08	0.04	3.66667	2	fascin actin-bundling protein 1
71101	Uvssa	2.85	2.94	3.65	4.01	3.62	3.48	337	344	423	444	429	398	3.14667	3.70333	368	423.667	UV stimulated scaffold protein A
72124	Seh1l	11	11.51	10.99	10.89	10.98	10.96	610	651	622	601	604	605	11.1667	10.9433	627.667	603.333	SEH1-like (S. cerevisiae
93737	Pard6g	0.04	0.11	0.11	0.02	0.09	0.06	2	6	6	1	5	3	0.0866667	0.0566667	4.66667	3	par-6 family cell polarity regulator gamma
69683	Emc10	43.11	43.61	42.16	45.72	46.51	46.64	1317	1336	1294	1368	1417	1413	42.96	46.29	1315.67	1399.33	ER membrane protein complex subunit 10
212937	Tifab	16.27	27.13	18.8	18.4	23.46	20.77	888	1507	1038	1004	1295	1160	20.7333	20.8767	1144.33	1153	TRAF-interacting protein with forkhead-associated domain, family member B
171209	Asic3	0.07	0.09	0.09	0.08	0.12	0.1	6	8	8	7	10	9	0.0833333	0.1	7.33333	8.66667	acid-sensing (proton-gated) ion channel 3
237611	Stac3	0	0.04	0	0.04	0.07	0.04	0	1	0	1	2	1	0.0133333	0.05	0.333333	1.33333	SH3 and cysteine rich domain 3
27374	Prmt5	11.7	11.98	12.67	10.78	12.33	11.79	527	541	573	477	552	532	12.1167	11.6333	547	520.333	protein arginine N-methyltransferase 5
268395	Mpg	3.53	3.73	3.81	3.65	3.56	3.26	101.5	107.41	109.96	103.28	101.91	93.91	3.69	3.49	106.29	99.7	N-methylpurine-DNA glycosylase
104444	Rexo2	54.1	52.77	50.67	61.03	64.14	58.58	896	876	844	997	1059	971	52.5133	61.25	872	1009	RNA exonuclease 2
105513	Chmp7	15.37	16.27	16.81	16.27	16.84	16.58	711	753	780	740	774	767	16.15	16.5633	748	760.333	charged multivesicular body protein 7
170732	Trhr2	0.02	0	0	0	0	0	1	0	0	0	0	0	0.00666667	0	0.333333	0	thyrotropin releasing hormone receptor 2
26987	Eif4e2	31.31	34.5	33.06	27.28	33.33	30.15	1279	1375	1319	1249	1456	1323	32.9567	30.2533	1324.33	1342.67	eukaryotic translation initiation factor 4E member 2
240665	Ccnj	1.79	1.47	1.63	1.57	1.33	1.53	119	97	108	102	85	101	1.63	1.47667	108	96	cyclin J
14615	Gjc1	0	0.03	0.06	0.03	0.03	0.07	0	1	2	1	1	3	0.03	0.0433333	1	1.66667	gap junction protein, gamma 1
319909	Ism1	0	0	0	0.02	0	0	0	0	0	1	0	0	0	0.00666667	0	0.333333	isthmin 1, angiogenesis inhibitor
245631	Mum1l1	0	0.03	0	0	0	0	0	2	0	0	0	0	0.01	0	0.666667	0	melanoma associated antigen (mutated) 1-like 1
22625	Map3k19	0.01	0	0.01	0.01	0	0.01	1	0	1	1	0	1	0.00666667	0.00666667	0.666667	0.666667	mitogen-activated protein kinase kinase kinase 19
27428	Shroom3	0.03	0	0.02	0.03	0.01	0	3	0	2	3	1	0	0.0166667	0.0133333	1.66667	1.33333	shroom family member 3
21975	Top3a	5.04	4.31	4.64	4.52	5.36	4.91	334	284	306	293	351	324	4.66333	4.93	308	322.667	topoisomerase (DNA) III alpha
384569	Nova2	0.01	0.03	0	0.01	0.01	0	1	5	0	2	1	0	0.0133333	0.00666667	2	1	neuro-oncological ventral antigen 2
20713	Serpini1	0.87	0.45	0.3	0.81	0.54	0.33	47	24	16	43	29	18	0.54	0.56	29	30	serine (or cysteine) peptidase inhibitor, clade I, member 1
12238	Commd3	66.62	69.85	63.87	66.28	68.18	67.54	869	913	839	853	888	882	66.78	67.3333	873.667	874.333	COMM domain containing 3
77034	2510039O18Rik	33.18	33.67	33.03	31.1	33.2	33.28	1559	1579	1557	1436	1547	1559	33.2933	32.5267	1565	1514	RIKEN cDNA 2510039O18 gene
51801	Ramp1	2.64	3.47	2.86	2.97	2.98	3.62	112	145	125	124	126	157	2.99	3.19	127.333	135.667	receptor (calcitonin) activity modifying protein 1
69032	Lyzl4	1.29	1.67	0.74	1.87	1.29	1.76	17	23	11	22	16	24	1.23333	1.64	17	20.6667	lysozyme-like 4
14567	Gdi1	40.69	36.72	40.07	39.37	35.79	37.8	1846	1667	1824	1756	1613	1715	39.16	37.6533	1779	1694.67	guanosine diphosphate (GDP) dissociation inhibitor 1
213449	Tent5d	0	0	0.04	0	0	0	0	0	2	0	0	0	0.0133333	0	0.666667	0	terminal nucleotidyltransferase 5D
68449	Tbc1d10b	32.64	31.06	31.48	33.31	34.62	31.23	2049	1951	1982	2055	2158	1961	31.7267	33.0533	1994	2058	TBC1 domain family, member 10b
80860	Ghdc	8.24	10.24	8.79	10.23	11.22	11.44	297	370	319	363	402	413	9.09	10.9633	328.667	392.667	GH3 domain containing
494468	Armcx5	2.38	3.06	2.63	2.95	2.54	2.55	115.14	148.37	127.68	140.41	122.15	123.7	2.69	2.68	130.397	128.753	armadillo repeat containing, X-linked 5
71795	Pitpnc1	11.26	11.49	13.88	16.54	16.13	16.47	1265	1142	1382	1830	1803	1783	12.21	16.38	1263	1805.33	phosphatidylinositol transfer protein, cytoplasmic 1
245522	Zc4h2	3.31	2.51	3.4	3.04	2.76	2.64	124	94	128	112	103	99	3.07333	2.81333	115.333	104.667	zinc finger, C4H2 domain containing
108168203	Gm46487	0.02	0	0	0	0	0	1	0	0	0	0	0	0.00666667	0	0.333333	0	predicted gene, 46487
217149	Cisd3	16.78	13.22	15.75	17.78	17.8	18.77	178	140	167	185	188	198	15.25	18.1167	161.667	190.333	CDGSH iron sulfur domain 3
15384	Hnrnpab	80.37	77.64	76.87	73.12	75.34	73.73	3334	3221	3200	2983	3097.91	3056	78.2933	74.0633	3251.67	3045.64	heterogeneous nuclear ribonucleoprotein A/B
14266	Aff2	0.04	0	0	0.01	0	0.01	5	0	0	1	0	2	0.0133333	0.00666667	1.66667	1	AF4/FMR2 family, member 2
140571	Plxnb3	0.85	0.96	0.86	1.18	0.74	1.1	52	59	52	71	45	67	0.89	1.00667	54.3333	61	plexin B3
56876	Nsmf	3.35	4.79	4.72	5.65	8.46	6.91	167	238	235	276	418	345	4.28667	7.00667	213.333	346.333	NMDA receptor synaptonuclear signaling and neuronal migration factor
17978	Ncoa2	9.9	10.29	10.8	10.65	10.13	9.97	1442	1484	1565	1511	1454	1428	10.33	10.25	1497	1464.33	nuclear receptor coactivator 2
19184	Psmc5	53.19	49.66	48.14	52.24	52.46	51.22	1077	1007	980	1042	1058	1038	50.33	51.9733	1021.33	1046	protease (prosome, macropain) 26S subunit, ATPase 5
70415	Stk26	0.51	0.54	0.53	0.39	0.44	0.4	28.96	30.91	30	21.97	25	23	0.526667	0.41	29.9567	23.3233	serine/threonine kinase 26
29863	Pde7b	7.57	5.21	6.44	16.77	13.27	14.4	663	472	543	1422	1161	1253	6.40667	14.8133	559.333	1278.67	phosphodiesterase 7B
65969	Cubn	0	0.02	0.01	0.02	0.01	0.02	0	4	2	4	3	4	0.01	0.0166667	2	3.66667	cubilin (intrinsic factor-cobalamin receptor)
16176	Il1b	1.68	0.84	0.52	3.68	4.86	3.85	37	19	12	79	105	83	1.01333	4.13	22.6667	89	interleukin 1 beta
229706	Slc6a17	0	0.03	0	0	0.01	0.02	0	3	0	0	1	2	0.01	0.01	1	1	solute carrier family 6 (neurotransmitter transporter), member 17
246293	Klhl8	1.96	1.65	1.86	1.4	1.6	1.48	107	90	102	75	87	81	1.82333	1.49333	99.6667	81	kelch-like 8
76080	Ttpal	7.68	9.78	9.78	8.9	10.08	8.89	607	776	780	694	795	709	9.08	9.29	721	732.667	tocopherol (alpha) transfer protein-like
52023	Pibf1	3.83	3.93	4.33	4.71	3.92	3.78	182.39	204.07	210.67	197	185.99	189.1	4.03	4.13667	199.043	190.697	progesterone immunomodulatory binding factor 1
328133	Slc39a9	14.32	13.63	14.5	13.59	12.84	12.71	1272	1240	1283	1207	1138	1147	14.15	13.0467	1265	1164	solute carrier family 39 (zinc transporter), member 9
320633	Zbtb26	1.84	1.74	2.13	2.02	1.86	1.94	171	162	198	184	171	180	1.90333	1.94	177	178.333	zinc finger and BTB domain containing 26
77827	Krba1	0.48	0.62	0.5	0.65	0.59	0.53	39	49	45	49	46	42	0.533333	0.59	44.3333	45.6667	KRAB-A domain containing 1
19951	Rpl32	834.94	788.28	771.67	799.91	813.51	832.11	5164	4897	4835	4909	5063	5161	798.297	815.177	4965.33	5044.33	ribosomal protein L32
105246978	Gm42166	0.34	0.21	0.23	0.54	0.32	0.36	44.24	27.13	30.2	68.2	40.22	46.31	0.26	0.406667	33.8567	51.5767	predicted gene, 42166
16398	Itga2	0	0	0.01	0	0	0	0	0	1	0	0	0	0.00333333	0	0.333333	0	integrin alpha 2
27409	Abcg5	0.02	0	0.05	0	0.02	0.05	1	0	2	0	1	2	0.0233333	0.0233333	1	1	ATP binding cassette subfamily G member 5
216805	Flcn	32.3	32.79	33.96	36.12	39.31	38.6	1870	1901	1959	2050	2254	2239	33.0167	38.01	1910	2181	folliculin
100504195	Micalcl	0.3	0.47	0.39	0.35	0.77	0.37	12	19	16	14	31	15	0.386667	0.496667	15.6667	20	MICAL C-terminal like
69181	Dyrk2	14.3	14.92	15.34	14.51	14.87	13.25	1280	1254	1250	1261	1279	1254	14.8533	14.21	1261.33	1264.67	dual-specificity tyrosine-(Y)-phosphorylation regulated kinase 2
68520	Zfyve21	5.41	5.55	5.72	5.5	6.1	6.84	113	116	120	113	127	143	5.56	6.14667	116.333	127.667	zinc finger, FYVE domain containing 21
17912	Myo1b	0.5	1.21	0.74	0.76	0.85	0.84	43	105	65	64	73	72	0.816667	0.816667	71	69.6667	myosin IB
218975	Mapk1ip1l	26.13	28.52	26.87	27.13	29.45	27.35	2071	2266	2139	2119	2320	2172	27.1733	27.9767	2158.67	2203.67	mitogen-activated protein kinase 1 interacting protein 1-like
19819	Rnaseh1	9.96	9.04	11.41	9.93	9.34	11.08	238	217	272	234	222	264	10.1367	10.1167	242.333	240	ribonuclease H1
13711	Elf5	0	0	0	0	0.03	0	0	0	0	0	1	0	0	0.01	0	0.333333	E74-like factor 5
71779	March8	25.52	26.03	25.32	30.18	29.94	29.91	2017	2073	2017	2358	2354	2364	25.6233	30.01	2035.67	2358.67	membrane-associated ring finger (C3HC4) 8
330149	Hfm1	0	0	0	0	0	0.02	0	0	0	0	0	1	0	0.00666667	0	0.333333	HFM1, ATP-dependent DNA helicase homolog
11766	Ap1g2	7.95	10.17	9.67	8.6	10.21	8.82	365	471	447	392	474	408	9.26333	9.21	427.667	424.667	adaptor protein complex AP-1, gamma 2 subunit
100216455	Gm14124	0	0	0.04	0	0	0	0	0	2	0	0	0	0.0133333	0	0.666667	0	predicted gene 14124
233789	Smg1	10.44	10.96	12.16	11.27	10.49	10.42	2923	3073	3413	3103	2919	2922	11.1867	10.7267	3136.33	2981.33	SMG1 homolog, phosphatidylinositol 3-kinase-related kinase (C. elegans)
66964	Golt1b	16.71	17.26	15.78	15.1	16.49	15.57	792	819	758	711	776	746	16.5833	15.72	789.667	744.333	golgi transport 1B
384081	Gm13249	0	0	0.22	0.12	0	0	0	0	1.39	0.77	0	0	0.0733333	0.04	0.463333	0.256667	predicted gene 13249
108735	Sft2d2	33.09	30.29	31.1	30.98	27.07	26.9	3229	2957	3042	2970	2621	2624	31.4933	28.3167	3076	2738.33	SFT2 domain containing 2
240754	Lax1	1.3	0	0	1.5	0.03	0.08	52	0	0	59	1	3	0.433333	0.536667	17.3333	21	lymphocyte transmembrane adaptor 1
228592	F830045P16Rik	0.27	0.38	0.17	0.13	0.41	0.31	11	14	7	5	15	12	0.273333	0.283333	10.6667	10.6667	RIKEN cDNA F830045P16 gene
73095	Slc25a42	0.86	0.71	0.58	1.12	0.94	0.8	47	39	32	60	51	44	0.716667	0.953333	39.3333	51.6667	solute carrier family 25, member 42
23992	Prkra	10.84	11.87	11.14	14.53	12.38	10.62	280	309	290	370	321	275	11.2833	12.51	293	322	protein kinase, interferon inducible double stranded RNA dependent activator
76295	Atp11b	12.36	13.49	13.74	11.97	12.54	11.96	1058	1149	1173	1007	1059	1023	13.1967	12.1567	1126.67	1029.67	ATPase, class VI, type 11B
80911	Acox3	56.47	62.42	60.41	56.59	59.6	58.35	3892	4336	4191	3828	4095	4007	59.7667	58.18	4139.67	3976.67	acyl-Coenzyme A oxidase 3, pristanoyl
244237	Tnfrsf26	24.79	37.53	32.66	27.07	38.91	27.58	1269	1922	1677	1362	1978	1412	31.66	31.1867	1622.67	1584	tumor necrosis factor receptor superfamily, member 26
21960	Tnr	0.01	0.01	0	0.01	0.01	0.01	1	1	0	2	1	1	0.00666667	0.01	0.666667	1.33333	tenascin R
207375	Fam120c	1.73	2.17	1.8	1.52	1.92	1.74	222	273	236	192	247	236	1.9	1.72667	243.667	225	family with sequence similarity 120, member C
13411	Dnah11	0	0.01	0	0	0	0	1.03	1.08	0	0	0	0	0.00333333	0	0.703333	0	dynein, axonemal, heavy chain 11
104625	Cnot6	12.34	12.13	11.51	11.75	11.1	11.39	1219	1205	1148	1146	1088	1133	11.9933	11.4133	1190.67	1122.33	CCR4-NOT transcription complex, subunit 6
233824	Cog7	19.01	20.36	19.07	19.37	22.68	20.48	940	1008	946	942	1114	1013	19.48	20.8433	964.667	1023	component of oligomeric golgi complex 7
70439	Taf15	10.77	11.26	11.64	13.29	13.16	13.12	367	384	398	444	446	447	11.2233	13.19	383	445.667	TATA-box binding protein associated factor 15
20775	Sqle	9.06	12.16	12.13	9.43	10.79	10.61	426	572	572	436	504	499	11.1167	10.2767	523.333	479.667	squalene epoxidase
54139	Irf6	0.01	0	0	0	0	0.01	1	0	0	0	0	1	0.00333333	0.00333333	0.333333	0.333333	interferon regulatory factor 6
12267	C3ar1	414.77	349.23	384.29	339.88	296.54	320.94	31208	26290	28995	25130	22149	24150	382.763	319.12	28831	23809.7	complement component 3a receptor 1
360198	Hist1h3a	0	0	0	0	0.16	0	0	0	0	0	1	0	0	0.0533333	0	0.333333	histone cluster 1, H3a
66799	Ube2w	9.5	10.51	8.59	8.59	9.34	8.66	528	573	472	466	513	473	9.53333	8.86333	524.333	484	ubiquitin-conjugating enzyme E2W (putative)
272396	Tarsl2	3.03	3.23	2.78	3.01	3.18	2.83	167	178	154	163	174	156	3.01333	3.00667	166.333	164.333	threonyl-tRNA synthetase-like 2
64292	Ptges	2.18	2.44	2.93	2.39	3.29	3.03	138	155	186	149	207	192	2.51667	2.90333	159.667	182.667	prostaglandin E synthase
230709	Zmpste24	24.5	27.04	26.99	24.79	26.69	25.98	1456	1608	1609	1448	1575	1544	26.1767	25.82	1557.67	1522.33	zinc metallopeptidase, STE24
260299	Cadm4	0.03	0.03	0.05	0.08	0.03	0.06	1	1	2	3	1	2	0.0366667	0.0566667	1.33333	2	cell adhesion molecule 4
56873	Lmbr1	1.4	1.69	1.68	1.44	1.86	1.49	125	151	150	127	163	130	1.59	1.59667	142	140	limb region 1
68970	Dcaf12	19.51	20.52	20.45	18.44	19.97	18.35	1165	1229	1227	1085	1185	1098	20.16	18.92	1207	1122.67	DDB1 and CUL4 associated factor 12
54633	Pqbp1	20.41	21.36	18.02	24.52	21.32	22.22	366	380	325	429	385	399	19.93	22.6867	357	404.333	polyglutamine binding protein 1
353328	Muc6	0.07	0.02	0.02	0.05	0.03	0.06	10	3	3	7	4	8	0.0366667	0.0466667	5.33333	6.33333	mucin 6, gastric
407790	Ndufa4l2	0	0.07	0.55	0	0	0.21	0	1	8	0	0	3	0.206667	0.07	3	1	Ndufa4, mitochondrial complex associated like 2
53614	Reck	0.01	0.01	0	0	0.03	0.07	1	1	0	0	2	5	0.00666667	0.0333333	0.666667	2.33333	reversion-inducing-cysteine-rich protein with kazal motifs
24057	Sh3yl1	1.18	0.97	0.52	0.85	1.26	0.8	33	28	15	24	36	23	0.89	0.97	25.3333	27.6667	Sh3 domain YSC-like 1
83398	Ndst3	0	0	0	0.01	0	0	0	0	0	1	0	0	0	0.00333333	0	0.333333	N-deacetylase/N-sulfotransferase (heparan glucosaminyl) 3
72338	Wdr89	1.17	1.56	1.1	0.96	1.02	1	59.73	79.98	56.53	48.4	52.17	51.3	1.27667	0.993333	65.4133	50.6233	WD repeat domain 89
14198	Fhit	0.4	0.34	0.31	0.32	0.56	0.59	5	4	4	4	7	7	0.35	0.49	4.33333	6	fragile histidine triad gene
234072	Adprhl1	0.03	0.02	0.03	0.01	0.02	0.01	4	3	5	2	3	2.07	0.0266667	0.0133333	4	2.35667	ADP-ribosylhydrolase like 1
238328	Vash1	0.25	0.46	0.36	0.22	0.29	0.28	27	50	38	24	31	31	0.356667	0.263333	38.3333	28.6667	vasohibin 1
70122	Mllt3	1.07	0.67	1.37	1.11	0.87	1.28	116	73	149	116	93	138	1.03667	1.08667	112.667	115.667	myeloid/lymphoid or mixed-lineage leukemia; translocated to, 3
68525	Evc2	0	0	0.03	0	0	0	0	0	2	0	0	0	0.01	0	0.666667	0	EvC ciliary complex subunit 2
68744	Zfp740	14.62	13.64	14.76	15.12	15.05	15.17	1024	962.59	1045.22	1037.25	1037.72	1072.37	14.34	15.1133	1010.6	1049.11	zinc finger protein 740
100073351	Yy2	1.26	1.1	1.13	1.12	1.25	1.08	62	54	56	54	61	53	1.16333	1.15	57.3333	56	Yy2 transcription factor
109075	Exosc4	9.71	9.39	8.59	9.8	7.99	8.22	287	278	255	285	235	243	9.23	8.67	273.333	254.333	exosome component 4
66469	Fam213b	15.85	14.04	14.75	19.36	15.85	22.01	179	159	168	216	179	249	14.88	19.0733	168.667	214.667	family with sequence similarity 213, member B
75599	Pcdh1	0.01	0.07	0.06	0.02	0.03	0.03	1	5	4	1	2	2	0.0466667	0.0266667	3.33333	1.66667	protocadherin 1
319513	Pced1a	6.82	6.11	6.4	6.65	6.43	6.44	340	303	312	309	315	312	6.44333	6.50667	318.333	312	PC-esterase domain containing 1A
215445	Rab11fip3	2.79	2.89	2.59	3.06	3.99	2.38	206	228	228	225	319	196	2.75667	3.14333	220.667	246.667	RAB11 family interacting protein 3 (class II)
69241	Polr2d	10.67	10.19	10.11	9.94	9.52	11.72	160	152	152	147	140	176	10.3233	10.3933	154.667	154.333	polymerase (RNA) II (DNA directed) polypeptide D
231004	Samd11	0.08	0.21	0.08	0.19	0.06	0.03	3.14	5.17	3.13	7.34	2.1	1.05	0.123333	0.0933333	3.81333	3.49667	sterile alpha motif domain containing 11
260409	Cdc42ep3	6.38	5.75	6.05	5.96	7.29	5.68	211	196	201	196	241	191	6.06	6.31	202.667	209.333	CDC42 effector protein (Rho GTPase binding) 3
70396	Asnsd1	33.89	34.85	30.78	34.91	39.5	35.78	1294	1328	1177	1291	1564	1339	33.1733	36.73	1266.33	1398	asparagine synthetase domain containing 1
69773	Timm29	16.2	15.53	14.33	15.49	16.44	14.72	886	850	786	833	893	805	15.3533	15.55	840.667	843.667	translocase of inner mitochondrial membrane 29
80385	Tusc2	21.51	21.89	20.76	24.99	22.44	22.94	586	597	568	670	608	625	21.3867	23.4567	583.667	634.333	tumor suppressor 2, mitochondrial calcium regulator
21847	Klf10	9.82	17.76	14.58	7.52	12.99	10.89	516	934	770	391	679	574	14.0533	10.4667	740	548	Kruppel-like factor 10
21393	Tcap	0	0	0	0	0.07	0	0	0	0	0	1	0	0	0.0233333	0	0.333333	titin-cap
67675	Cuta	50.51	46.64	46.68	50.77	50.89	50.91	493	458	458	489	494	501	47.9433	50.8567	469.667	494.667	cutA divalent cation tolerance homolog
100039801	Cldn24	0	0	0.11	0.14	0	0	0	0	1	1.22	0	0	0.0366667	0.0466667	0.333333	0.406667	claudin 24
78757	Rictor	3.91	4.56	4.66	3.71	3.88	3.75	649	761	772	607	642	625	4.37667	3.78	727.333	624.667	RPTOR independent companion of MTOR, complex 2
70821	4921507P07Rik	0.08	0.1	0.03	0.05	0	0.05	2	4	1	2	0	2	0.07	0.0333333	2.33333	1.33333	RIKEN cDNA 4921507P07 gene
213438	P2ry10b	20.82	19.76	18.03	11.93	12.38	10.42	1085	1032	945	613	641	543	19.5367	11.5767	1020.67	599	purinergic receptor P2Y, G-protein coupled 10B
15248	Hic1	0	0.04	0	0.04	0.04	0.04	0	2	0	2	2	2	0.0133333	0.04	0.666667	2	hypermethylated in cancer 1
69080	Gmppa	25.97	25.77	25.6	25.34	26.04	26.29	718	723	710	699	728	730	25.78	25.89	717	719	GDP-mannose pyrophosphorylase A
68947	Chst8	0	0	0	0	0	0.03	0	0	0	0	0	1	0	0.01	0	0.333333	carbohydrate (N-acetylgalactosamine 4-0) sulfotransferase 8
245877	Map7d1	82.51	90.39	93.85	90.12	96.84	92.58	4762	5232	5431	5108	5565	5357	88.9167	93.18	5141.67	5343.33	MAP7 domain containing 1
68222	Fam166a	0	0.03	0	0	0.08	0	0	1	0	0	2	0	0.01	0.0266667	0.333333	0.666667	family with sequence similarity 166, member A
269870	Zfp446	0.43	0.53	0.43	0.46	0.49	0.49	38	42	36	38	41	41	0.463333	0.48	38.6667	40	zinc finger protein 446
381903	Alg8	9.43	8.9	9.77	9.35	9.34	9.52	362	337	366	343	349	354	9.36667	9.40333	355	348.667	asparagine-linked glycosylation 8 (alpha-1,3-glucosyltransferase)
19895	Rpia	7.86	8.64	6.81	8.58	8.39	7.79	230	253	200	247	244	228	7.77	8.25333	227.667	239.667	ribose 5-phosphate isomerase A
14423	Galnt1	35.93	31.18	32.82	40.87	33.67	37.66	2410	2119	2237	2729	2258	2547	33.31	37.4	2255.33	2511.33	polypeptide N-acetylgalactosaminyltransferase 1
66454	Nmnat1	3.67	3.79	3.9	3.07	3.01	3.9	63	69	65	53	55	65	3.78667	3.32667	65.6667	57.6667	nicotinamide nucleotide adenylyltransferase 1
12994	Csn3	0.08	0	0	0.31	0	0	1	0	0	4	0	0	0.0266667	0.103333	0.333333	1.33333	casein kappa
632671	Vmn2r18	0	0	0	0	0.02	0.02	0	0	0	0	1	1	0	0.0133333	0	0.666667	vomeronasal 2, receptor 18
667281	H60b	0.18	0.45	0.33	0.36	0.36	0.24	5	8	7	6	8	6	0.32	0.32	6.66667	6.66667	histocompatibility 60b
109042	Cavin3	0	0	0	0.06	0.13	0.19	0	0	0	1	2	3	0	0.126667	0	2	caveolae associated 3
15356	Hmgcl	42.57	45.11	47.23	42.84	47.76	43.74	1120	1174	1225	1088	1244	1147	44.97	44.78	1173	1159.67	3-hydroxy-3-methylglutaryl-Coenzyme A lyase
232286	Tmf1	8.4	8.94	8.91	8.61	9.59	8.49	1012	1077	1076	1019	1146	1022	8.75	8.89667	1055	1062.33	TATA element modulatory factor 1
69069	Tmem273	10.44	15.06	10.81	7.73	11.75	9.24	248	358	258	181	278	220	12.1033	9.57333	288	226.333	transmembrane protein 273
229320	Clrn1	0	0	0	0	0	0.02	0	0	0	0	0	1	0	0.00666667	0	0.333333	clarin 1
27405	Abcg3	2.92	1.53	1.4	4.83	1.94	2.51	150	78	70	246	99	130	1.95	3.09333	99.3333	158.333	ATP binding cassette subfamily G member 3
74158	Josd1	12.28	12.79	11.75	11.04	11.92	11.48	721.8	751.96	692.88	638	695.55	674.82	12.2733	11.48	722.213	669.457	Josephin domain containing 1
21780	Tfam	7.16	7.82	6.15	6.2	7.38	6.49	289	290	257	258	279	263	7.04333	6.69	278.667	266.667	transcription factor A, mitochondrial
94089	Trim7	0.55	0.54	0.39	0.88	1.65	1.78	20	20	14	36	54	70	0.493333	1.43667	18	53.3333	tripartite motif-containing 7
68347	Mettl26	6.63	8.48	7.42	7.92	8.42	10.35	78	100	88	92	99	122	7.51	8.89667	88.6667	104.333	methyltransferase like 26
667373	Ifit1bl1	1.81	0.74	0.32	0.65	0.19	0.27	69	28	12	24	7	10	0.956667	0.37	36.3333	13.6667	interferon induced protein with tetratricpeptide repeats 1B like 1
18542	Pcolce	0.21	0.35	0.48	0.52	0.32	0.52	7	10	12	17	10	13	0.346667	0.453333	9.66667	13.3333	procollagen C-endopeptidase enhancer protein
17068	Ly6d	22.01	0.1	0.52	15.94	0	0.42	211	1	5	151	0	4	7.54333	5.45333	72.3333	51.6667	lymphocyte antigen 6 complex, locus D
26939	Polr3e	6.21	7.12	6.6	6.83	8.22	7.41	371	391	391	399	464	445	6.64333	7.48667	384.333	436	polymerase (RNA) III (DNA directed) polypeptide E
19069	Nup88	21.33	20.66	19.05	20.45	20.15	19.55	890	862	797	839	835	816	20.3467	20.05	849.667	830	nucleoporin 88
74435	Lrriq3	0.14	0.14	0.16	0.08	0.32	0.2	7	5	4	3	11	5	0.146667	0.2	5.33333	6.33333	leucine-rich repeats and IQ motif containing 3
99371	Arfgef2	13.17	13.29	13.72	15.74	14.81	14.31	2060	2086	2152	2422	2288	2246	13.3933	14.9533	2099.33	2318.67	ADP-ribosylation factor guanine nucleotide-exchange factor 2 (brefeldin A-inhibited)
213439	Gpr174	0.01	0	0	0	0	0	1	0	0	0	0	0	0.00333333	0	0.333333	0	G protein-coupled receptor 174
29876	Clic4	90.19	94.28	94.25	73	65.18	66.16	6402	6696	6709	5092	4593	4697	92.9067	68.1133	6602.33	4794	chloride intracellular channel 4 (mitochondrial)
211535	Ccdc114	0.31	0.47	0.54	0.68	0.7	0.76	16	22	25	34	37	37	0.44	0.713333	21	36	coiled-coil domain containing 114
16478	Jund	34.55	42.03	41.48	46.74	54.16	47.94	1706	2077	2055	2269	2657	2368	39.3533	49.6133	1946	2431.33	jun D proto-oncogene
22138	Ttn	0	0	0	0	0	0	4	6	4	5	7	8	0	0	4.66667	6.66667	titin
142682	Zcchc14	1.72	1.21	1.78	2.1	2.01	1.98	202	145	196	242	219	207	1.57	2.03	181	222.667	zinc finger, CCHC domain containing 14
93871	Brwd1	5.07	5.95	6.37	5.63	5.68	5.56	634	735	773	694	704	693	5.79667	5.62333	714	697	bromodomain and WD repeat domain containing 1
20181	Rxra	39.63	38.56	40.21	54.53	53.87	56.8	3371	3280	3448	4556	4544	4922	39.4667	55.0667	3366.33	4674	retinoid X receptor alpha
66196	Myo19	1.14	1.47	1.58	1.31	1.5	1.25	73	89	98	80	89	87	1.39667	1.35333	86.6667	85.3333	myosin XIX
73102	Slc22a23	0.09	0.16	0.15	0.06	0.13	0.15	9	15	17	6	13	16	0.133333	0.113333	13.6667	11.6667	solute carrier family 22, member 23
170799	Rtkn2	0.03	0.03	0	0.01	0	0	1	1	0	1	0	0	0.02	0.00333333	0.666667	0.333333	rhotekin 2
54446	Nfat5	8.13	9.56	10.65	9.26	9.2	9.3	1909	2165	2311	2118	2113	2133	9.44667	9.25333	2128.33	2121.33	nuclear factor of activated T cells 5
21678	Tead3	0.07	0.05	0.02	0.05	0.07	0.12	3	2	1	2	3	5	0.0466667	0.08	2	3.33333	TEA domain family member 3
68499	Mrpl53	20.74	18.39	19.45	18.89	19.48	20.58	172	153	163	155	162	171	19.5267	19.65	162.667	162.667	mitochondrial ribosomal protein L53
223696	Tomm22	68.71	72.67	68.47	70.08	74.34	70.81	1075	1139	1078	1081	1160	1109	69.95	71.7433	1097.33	1116.67	translocase of outer mitochondrial membrane 22
66528	Smim5	0.07	0.32	0.07	0.09	0.03	0.1	5	10	5	4	2	7	0.153333	0.0733333	6.66667	4.33333	small integral membrane protein 5
19210	Ptdss1	22.54	20.93	22.17	20.72	21.29	20.87	1337	1242	1319	1208	1254	1238	21.88	20.96	1299.33	1233.33	phosphatidylserine synthase 1
17925	Myo9b	39.01	45.3	46.75	42.44	41.99	43.6	4805	5786	6035	5252	5282	5562	43.6867	42.6767	5542	5365.33	myosin IXb
16800	Arhgef2	48.24	45.57	45.8	43.36	43.55	45.2	3853	3618	3646	3372	3456	3619	46.5367	44.0367	3705.67	3482.33	rho/rac guanine nucleotide exchange factor (GEF) 2
13726	Emd	18.56	19.34	20.24	23.5	24.18	23.99	477.23	498.18	522.07	595.12	618.35	618.08	19.38	23.89	499.16	610.517	emerin
11979	Atp7b	0	0.04	0.01	0	0.04	0.03	0	3	1	0	3	3	0.0166667	0.0233333	1.33333	2	ATPase, Cu++ transporting, beta polypeptide
26431	Git2	21.38	22.83	21.74	21.87	21.65	22.12	1917	2046	1950	1928	1922.78	1979	21.9833	21.88	1971	1943.26	G protein-coupled receptor kinase-interactor 2
319888	Oacyl	0	0.02	0	0.02	0.03	0.02	0	1	0	1	2	1	0.00666667	0.0233333	0.333333	1.33333	O-acyltransferase like
327762	Dna2	3.46	3.94	3.84	2.61	2.48	2.47	251	286	279	186	179	179	3.74667	2.52	272	181.333	DNA replication helicase/nuclease 2
78521	B230219D22Rik	23.16	24.2	23.64	24.09	23.53	25.41	1891	1977	1936	1933	1907	2075	23.6667	24.3433	1934.67	1971.67	RIKEN cDNA B230219D22 gene
20475	Six5	0.06	0.09	0.11	0.1	0.2	0.16	3	4	5	5	10	8	0.0866667	0.153333	4	7.66667	sine oculis-related homeobox 5
67468	Mmd	17.7	18.31	16.35	19.41	20.02	19.92	777	798	714	824	878	871	17.4533	19.7833	763	857.667	monocyte to macrophage differentiation-associated
77613	Prss36	0.18	0.29	0.31	0.33	0.33	0.25	5	8	9	11	9	8	0.26	0.303333	7.33333	9.33333	protease, serine 36
100036521	Umad1	5.4	4.85	5	6.74	5.64	5.61	198	178	184	243	205	206	5.08333	5.99667	186.667	218	UMAP1-MVP12 associated (UMA) domain containing 1
233552	Gdpd5	6.28	4.65	4.17	6.15	4.9	5.26	393	293	262	379	305	320	5.03333	5.43667	316	334.667	glycerophosphodiester phosphodiesterase domain containing 5
170748	Smco4	0.96	1.03	1.04	1.22	1.14	0.84	19	19	19	23	23	17	1.01	1.06667	19	21	single-pass membrane protein with coiled-coil domains 4
16410	Itgav	26.58	30.43	30.02	19.9	19.74	19.84	3361	3849	3811	2474	2487	2504	29.01	19.8267	3673.67	2488.33	integrin alpha V
207521	Dtx4	12.3	17.36	15.74	15.38	19.39	17.36	1152	1662	1498	1416	1826	1637	15.1333	17.3767	1437.33	1626.33	deltex 4, E3 ubiquitin ligase
668894	Gm14025	0.01	0	0.01	0.04	0.01	0.01	1	0	2	7	2	2	0.00666667	0.02	1	3.66667	predicted gene 14025
320332	Hist4h4	0	0.2	0.2	0	0	0	0	1	1	0	0	0	0.133333	0	0.666667	0	histone cluster 4, H4
26466	Zfp260	10.2	8.56	9.93	10.6	10.17	10.09	658	551	643	669	652	652	9.56333	10.2867	617.333	657.667	zinc finger protein 260
230673	Ipo13	14.77	17.72	15.87	17.48	18.92	19.73	926	1109	998	1071	1178	1236	16.12	18.71	1011	1161.67	importin 13
269152	Kif26b	0.01	0.05	0.03	0.02	0.05	0	2	9	7	2	8	0	0.03	0.0233333	6	3.33333	kinesin family member 26B
237253	Lrp11	4.39	4.79	4.78	4.45	4.91	4.65	246	274	273	250	274	262	4.65333	4.67	264.333	262	low density lipoprotein receptor-related protein 11
68240	Rpa3	5.34	4.74	5.17	6.8	6.25	5.44	46	41	45	58	54	47	5.08333	6.16333	44	53	replication protein A3
170761	Pdzd3	0.03	0.08	0.03	0.03	0	0.05	1	3	1	1	0	2	0.0466667	0.0266667	1.66667	1	PDZ domain containing 3
77938	Fam53b	14.4	12.55	13.65	15.48	13.04	13.41	1289	1116	1220	1359	1155	1195	13.5333	13.9767	1208.33	1236.33	family with sequence similarity 53, member B
237890	Slfn14	0	0	0.02	0.02	0	0	0	0	1	1	0	0	0.00666667	0.00666667	0.333333	0.333333	schlafen 14
27410	Abca3	18.69	20.28	22	21.92	23.87	24	2138	2324	2526	2466	2710	2750	20.3233	23.2633	2329.33	2642	ATP-binding cassette, sub-family A (ABC1), member 3
71902	Cand1	10.07	11.16	10.45	10.46	10.54	9.86	1474	1634	1534	1504	1531	1443	10.56	10.2867	1547.33	1492.67	cullin associated and neddylation disassociated 1
65973	Asph	37.91	31.92	32.86	18.33	13.91	15.76	3613	3058.54	3162	1781	1366	1590	34.23	16	3277.85	1579	aspartate-beta-hydroxylase
407821	Znrf3	1.36	1.56	1.37	1.36	1.66	1.48	169	196	168	167	205	180	1.43	1.5	177.667	184	zinc and ring finger 3
319370	Ubald2	26.27	25.16	24.74	20.88	21.66	23.46	630	604	596	493	517	563	25.39	22	610	524.333	UBA-like domain containing 2
320080	Zbtb39	2.32	2.34	2.81	2.69	2.61	2.69	245	247	297	279	273	284	2.49	2.66333	263	278.667	zinc finger and BTB domain containing 39
100502766	Kifc1	0.38	0.9	0.75	0.35	0.76	0.43	15	34.59	29.42	13.52	29.66	17.04	0.676667	0.513333	26.3367	20.0733	kinesin family member C1
217169	Tns4	0.23	0.24	0.21	0.54	0.34	0.53	19	20	18	44	28	44	0.226667	0.47	19	38.6667	tensin 4
20341	Selenbp1	11.27	9.89	8.42	13.36	12.42	12.46	311.97	273.94	233.99	363.95	341.97	344.94	9.86	12.7467	273.3	350.287	selenium binding protein 1
69579	2310034P14Rik	0.42	0.78	0.76	0.42	0.67	0.78	8.26	15.36	14.99	8.2	13.07	15.24	0.653333	0.623333	12.87	12.17	RIKEN cDNA 2310034P14 gene
26936	Mprip	9.62	11.21	9.67	10.3	12.61	10.99	1466.95	1591	1524	1438.34	1666	1581	10.1667	11.3	1527.32	1561.78	myosin phosphatase Rho interacting protein
18377	Omg	0.13	0.05	0.05	0.08	0.08	0.05	5	2	2	3	3	2	0.0766667	0.07	3	2.66667	oligodendrocyte myelin glycoprotein
230598	Nrd1	37.09	41.6	39.71	39.71	44.23	41.54	2589.28	2870.04	2776.57	2716.4	3035.22	2922.59	39.4667	41.8267	2745.3	2891.4	nardilysin, N-arginine dibasic convertase, NRD convertase 1
101772	Ano1	0.01	0	0.01	0.03	0.01	0.01	1	0	1	2	1	1	0.00666667	0.0166667	0.666667	1.33333	anoctamin 1, calcium activated chloride channel
215748	Cnksr3	3.16	2.61	3.07	3.42	2.53	3.1	189	156	184	201	150	185	2.94667	3.01667	176.333	178.667	Cnksr family member 3
18571	Pdcd6ip	52.67	59.27	58.4	54.03	57.96	56.09	5547	6245	6166	5591	6058	5908	56.78	56.0267	5986	5852.33	programmed cell death 6 interacting protein
98403	Zfp451	6.2	7.27	6.81	6.08	6.81	5.94	417	460	437	411	447	384	6.76	6.27667	438	414	zinc finger protein 451
16004	Igf2r	52.97	64.14	69.66	52.64	57.16	57.98	8449	10233	11136	8247	9044	9247	62.2567	55.9267	9939.33	8846	insulin-like growth factor 2 receptor
18779	Pla2r1	0.07	0.01	0.03	0.02	0.08	0.05	8	1	3	2	8	6	0.0366667	0.05	4	5.33333	phospholipase A2 receptor 1
258783	Olfr920	0.67	0.55	0.67	0.75	1.23	0.83	22	18	22	24	40	27	0.63	0.936667	20.6667	30.3333	olfactory receptor 920
56717	Mtor	5.52	6.68	6.02	6.47	6.47	6.05	808	989	925	939	960	928	6.07333	6.33	907.333	942.333	mechanistic target of rapamycin kinase
105247220	Gm42355	0	0	0.05	0.05	0.01	0.03	0	0	2	2	1	1	0.0166667	0.03	0.666667	1.33333	predicted gene, 42355
75974	Dock11	12.76	12.79	13.44	12.13	12.16	11.64	1528	1543	1622	1434	1454	1398	12.9967	11.9767	1564.33	1428.67	dedicator of cytokinesis 11
26379	Esrra	16.59	17.57	17.38	14.62	19.34	17.08	607	649	643	530	703	625	17.18	17.0133	633	619.333	estrogen related receptor, alpha
235406	Snx33	5.69	4.85	5.55	5.47	5.48	6.26	455	388	445	429	435	500	5.36333	5.73667	429.333	454.667	sorting nexin 33
101056232	Gm29804	0	0	0	0	0	0.03	0	0	0	0	0	1.81	0	0.01	0	0.603333	predicted gene, 29804
54197	Rnf5	49.75	46.44	47.35	46.19	40.55	46.6	848	793	812	776	689	795	47.8467	44.4467	817.667	753.333	ring finger protein 5
66309	Tmem128	23.98	21.77	21.93	24.87	24.7	23.06	390	356	352	399	394	376	22.56	24.21	366	389.667	transmembrane protein 128
381411	Accsl	0.03	0.06	0	0	0.03	0	1	3	0	0	1	0	0.03	0.01	1.33333	0.333333	1-aminocyclopropane-1-carboxylate synthase (non-functional)-like
66420	Polr2e	31.52	34.45	32.68	28.73	32.91	30.32	484	530	505	435	504	466	32.8833	30.6533	506.333	468.333	polymerase (RNA) II (DNA directed) polypeptide E
17160	Man2b2	86.02	88.79	80.08	89.46	92.21	89.68	4669	4877	4550	4885	5152	4926	84.9633	90.45	4698.67	4987.67	mannosidase 2, alpha B2
101809	Spred3	1.34	0.73	0.99	1.15	1.63	1.56	67	41	50	70	91	89	1.02	1.44667	52.6667	83.3333	sprouty-related, EVH1 domain containing 3
71198	Otud1	8.3	8.45	6.81	5.74	5.54	4.69	357	364	294	243	237	202	7.85333	5.32333	338.333	227.333	OTU domain containing 1
243978	Mrgprx2	0	0.01	0	0	0	0	0	1	0	0	0	0	0.00333333	0	0.333333	0	MAS-related GPR, member X2
224170	Dzip3	1.16	1.27	1.33	1.4	1.13	1.26	117	125	142	143	116	126	1.25333	1.26333	128	128.333	DAZ interacting protein 3, zinc finger
102633307	Gm31166	1.04	0.74	0.65	1.18	0.93	1.19	54	38	34	60	48	62	0.81	1.1	42	56.6667	predicted gene, 31166
68226	Efcab2	0.72	0.51	0.53	0.66	0.63	0.62	31	22	23	28	27	27	0.586667	0.636667	25.3333	27.3333	EF-hand calcium binding domain 2
68147	Gar1	4	3.67	2.37	2.87	2.54	2.93	81	74	48	57	51	59	3.34667	2.78	67.6667	55.6667	GAR1 ribonucleoprotein
224697	Adamts10	3.28	4.76	4	4.31	4.69	4.43	238	344	285	309	332	318	4.01333	4.47667	289	319.667	a disintegrin-like and metallopeptidase (reprolysin type) with thrombospondin type 1 motif, 10
12321	Calu	38.35	43.56	40.77	41.46	45.57	41.75	2139	2431	2281	2273	2524	2329	40.8933	42.9267	2283.67	2375.33	calumenin
269633	Wdr86	0.13	0.18	0.17	0.11	0.1	0.14	12	15	16.01	12	11	16	0.16	0.116667	14.3367	13	WD repeat domain 86
215814	Ccdc28a	3.79	3.94	3.87	3.9	4.51	5.43	69	72	71	70	82	99	3.86667	4.61333	70.6667	83.6667	coiled-coil domain containing 28A
74055	Plce1	0	0	0.01	0	0	0	0	0	1	0	0	0	0.00333333	0	0.333333	0	phospholipase C, epsilon 1
20741	Sptb	0.04	0.05	0.04	0.07	0.03	0.04	8	9	7	12	6	7	0.0433333	0.0466667	8	8.33333	spectrin beta, erythrocytic
240058	Cpne5	0	0.03	0	0	0	0	0	1	0	0	0	0	0.01	0	0.333333	0	copine V
19165	Psen2	96.7	93.02	96.03	91.82	85.54	90.76	3172	3037	3161	2944	2795	2974	95.25	89.3733	3123.33	2904.33	presenilin 2
18830	Pltp	775.77	449.6	513.1	822.21	488.31	671.45	23177	13446	15393.5	24170.2	14508.9	20068.8	579.49	660.657	17338.8	19582.6	phospholipid transfer protein
227377	Farp2	0.87	0.81	0.9	0.94	0.76	0.91	59.07	54.94	61.85	62.81	51.62	62.28	0.86	0.87	58.62	58.9033	FERM, RhoGEF and pleckstrin domain protein 2
17692	Msl3	17.45	18.97	20.33	15.83	18.74	16.61	987	1044	1127	917	1003	938	18.9167	17.06	1052.67	952.667	MSL complex subunit 3
20196	S100a13	39.4	34.12	36.29	44.5	47.76	45.21	397	346	369	447	480	458	36.6033	45.8233	370.667	461.667	S100 calcium binding protein A13
227197	Ndufs1	23.29	25.13	23.37	24.09	24.97	23.67	1101	1176	1105	1114	1161	1110	23.93	24.2433	1127.33	1128.33	NADH:ubiquinone oxidoreductase core subunit S1
16582	Kifc3	2.78	3.44	3.43	3.09	4.84	3.42	163	203	203	178	277	203	3.21667	3.78333	189.667	219.333	kinesin family member C3
109275	Actr5	3.9	3.47	3.25	3.44	3.55	3.65	153	134	131	134	137	143	3.54	3.54667	139.333	138	ARP5 actin-related protein 5
19346	Rab6a	34.52	35.46	35.22	35.12	33.13	34.07	1916	1969	1961	1916	1826	1891	35.0667	34.1067	1948.67	1877.67	RAB6A, member RAS oncogene family
52635	Esyt2	9.93	10.43	9.96	10.97	11.64	10.8	1067	1120	1075	1173	1253	1176	10.1067	11.1367	1087.33	1200.67	extended synaptotagmin-like protein 2
107951	Cdk9	64.32	63.23	61.95	61.25	55.79	57.52	2314	2274	2254	2197	2027	2098	63.1667	58.1867	2280.67	2107.33	cyclin-dependent kinase 9 (CDC2-related kinase)
78938	Fbxo34	6.48	7.26	7.16	7.09	7.67	7.39	338	382	376	368	396	388	6.96667	7.38333	365.333	384	F-box protein 34
13036	Ctsh	421.31	339.7	384.16	394.75	359.46	418.22	11167	9021	10224	10292	9476	11071	381.723	390.81	10137.3	10279.7	cathepsin H
214663	Slc25a29	0.18	0.12	0.15	0.22	0.25	0.12	6	4	5	7	8	4	0.15	0.196667	5	6.33333	solute carrier family 25 (mitochondrial carrier, palmitoylcarnitine transporter), member 29
68585	Rtn4	157.1	167.64	165.91	147.26	159.12	141.85	10665	11329	11279	9732.97	10540	9500.97	163.55	149.41	11091	9924.64	reticulon 4
77116	Mtmr2	16.32	18.91	17.05	15.14	16.71	16.12	929	1081	981	849	952	907	17.4267	15.99	997	902.667	myotubularin related protein 2
211329	Ncoa7	7.75	8.64	7.9	7.84	8.54	7.58	674	770	715	675	749	667	8.09667	7.98667	719.667	697	nuclear receptor coactivator 7
51797	Ctps	1.21	2.28	1.52	1.11	1.47	1.58	59	107	72	52	68	74	1.67	1.38667	79.3333	64.6667	cytidine 5'-triphosphate synthase
53612	Vti1b	41.11	44.69	41.44	47.99	50.9	45.75	824	895	830.95	941.66	1009.71	919.81	42.4133	48.2133	849.983	957.06	vesicle transport through interaction with t-SNAREs 1B
22330	Vcl	11.62	15.38	13.06	14.71	13.82	13.18	1073	1420	1210	1332	1265	1215	13.3533	13.9033	1234.33	1270.67	vinculin
52020	Umodl1	0	0	0	0	0.01	0	0	0	0	0	1	0	0	0.00333333	0	0.333333	uromodulin-like 1
270058	Map1s	24.28	27.05	24.4	23.37	27.08	24.79	1386	1540	1391	1305	1528	1409	25.2433	25.08	1439	1414	microtubule-associated protein 1S
381820	Smim10l1	15.36	13.89	13.46	15.74	16.05	15.64	600	559	522	596	662	604	14.2367	15.81	560.333	620.667	small integral membrane protein 10 like 1
12778	Ackr3	0	0	0.03	0	0	0	0	0	1	0	0	0	0.01	0	0.333333	0	atypical chemokine receptor 3
54672	Adgrg3	1.52	1.15	0.89	1.98	0.83	1.02	74	60	43	97	44	52	1.18667	1.27667	59	64.3333	adhesion G protein-coupled receptor G3
21917	Tmpo	12.34	12.74	10.34	12.55	10.87	10.59	754	791	637	759	665	645	11.8067	11.3367	727.333	689.667	thymopoietin
75079	Zbtb49	1.8	2.03	1.84	1.7	1.88	2.18	80	95	85	76	93	103	1.89	1.92	86.6667	90.6667	zinc finger and BTB domain containing 49
53610	Nono	83.06	81.83	80.8	82.58	83.52	79.71	3482	3433	3399	3404	3479	3342	81.8967	81.9367	3438	3408.33	non-POU-domain-containing, octamer binding protein
27999	Fam3c	17.18	14.63	14.42	17.45	14.07	15.79	805	687	678	804	655	740	15.41	15.77	723.333	733	family with sequence similarity 3, member C
75033	Mei4	0	0	0	0	0	0.02	0	0	0	0	0	1	0	0.00666667	0	0.333333	meiotic double-stranded break formation protein 4
233208	Scaf1	17.26	18.55	18.53	20.23	22.29	20.87	1290	1384	1383	1478	1649	1560	18.1133	21.13	1352.33	1562.33	SR-related CTD-associated factor 1
215999	Mcu	4.59	5.78	4.92	5.38	6.3	5.55	227	285	243	262	309	275	5.09667	5.74333	251.667	282	mitochondrial calcium uniporter
241624	Exd1	0.28	0.2	0.22	0.46	0.21	0.23	27	16	22	36	21	18	0.233333	0.3	21.6667	25	exonuclease 3'-5' domain containing 1
68048	Aen	6.45	7.87	7.03	6.73	7.61	7.59	259	317	286	269	301	305	7.11667	7.31	287.333	291.667	apoptosis enhancing nuclease
101471	Phrf1	9.19	9.04	10.39	10.13	10.31	10.75	880	866	1001	956	978	1032	9.54	10.3967	915.667	988.667	PHD and ring finger domains 1
13167	Dbi	186.9	208	207.53	182.2	204.16	193.77	1438	1606	1614	1388	1576	1494	200.81	193.377	1552.67	1486	diazepam binding inhibitor
81910	Rrbp1	91.33	93.29	91.36	89.72	84.68	91.61	6235	6434	6611	6173	5859	6469	91.9933	88.67	6426.67	6167	ribosome binding protein 1
12449	Ccnf	0.45	1.12	0.8	0.5	1.41	0.75	24	60	43	26	75	40	0.79	0.886667	42.3333	47	cyclin F
213081	Wdr19	2.35	2.96	2.68	2.91	3.31	2.73	239	295	264	307	325	290	2.66333	2.98333	266	307.333	WD repeat domain 19
67900	Mtfp1	1.56	1.38	1.82	1.95	1.03	1.47	35	31	41	43	23	33	1.58667	1.48333	35.6667	33	mitochondrial fission process 1
229227	4932438A13Rik	4.2	4.3	4.63	4.46	4.31	4.29	1207	1237	1336	1259	1233	1236	4.37667	4.35333	1260	1242.67	RIKEN cDNA 4932438A13 gene
56327	Arl2	30.8	31.98	28.18	34.06	32.01	32.79	395	411	364	431	410	421	30.32	32.9533	390	420.667	ADP-ribosylation factor-like 2
68020	Apopt1	16.38	16.02	16.34	17.94	18.84	16.02	262	259	263	284.96	295	251	16.2467	17.6	261.333	276.987	apoptogenic, mitochondrial 1
217946	Cdca7l	8.72	10.2	8.52	7.37	6.5	5.32	402.97	470.92	393	334	300	250	9.14667	6.39667	422.297	294.667	cell division cycle associated 7 like
99151	Cercam	3.19	3.64	4.78	3.84	4.75	5.23	148	169	223	172	219	239	3.87	4.60667	180	210	cerebral endothelial cell adhesion molecule
93722	Pcdhga10	0.06	0.12	0.11	0.16	0.06	0.05	4.95	9.24	8.92	12.42	4.34	4.08	0.0966667	0.09	7.70333	6.94667	protocadherin gamma subfamily A, 10
103268	Cep57l1	1.65	1.41	1.34	1.73	2.01	1.44	60	54	52	65	76	55	1.46667	1.72667	55.3333	65.3333	centrosomal protein 57-like 1
58251	Cep295nl	0.47	0.34	0.34	0.72	0.44	0.51	15	11	13	26	15	20	0.383333	0.556667	13	20.3333	CEP295 N-terminal like
11602	Angpt4	0	0.04	0	0	0.04	0	0	1	0	0	1	0	0.0133333	0.0133333	0.333333	0.333333	angiopoietin 4
227399	Ppip5k2	5.91	6.06	5.94	6.07	5.6	5.9	581	596	586	589	547	583	5.97	5.85667	587.667	573	diphosphoinositol pentakisphosphate kinase 2
30050	Fbxw2	28.02	26.66	26.72	29.02	26.4	28.94	1218	1156	1147	1208	1122	1255	27.1333	28.12	1173.67	1195	F-box and WD-40 domain protein 2
235623	Scap	16.7	19.19	18.39	15.37	19.24	17.41	1234	1421	1364	1117	1413	1287	18.0933	17.34	1339.67	1272.33	SREBF chaperone
218772	Rarb	0.02	0.04	0.04	0.02	0.02	0.04	1	2	2	1	1	2	0.0333333	0.0266667	1.66667	1.33333	retinoic acid receptor, beta
75062	Sf3a3	18.17	18.07	16.73	16.31	17.54	17.12	507	505	469	448	487	478	17.6567	16.99	493.667	471	splicing factor 3a, subunit 3
13006	Smc3	8.79	8.61	8.15	9.1	8.23	8.63	750	735	697	763	697	736	8.51667	8.65333	727.333	732	structural maintenance of chromosomes 3
258744	Olfr875	0	0	0	0	0.07	0	0	0	0	0	1	0	0	0.0233333	0	0.333333	olfactory receptor 875
67130	Ndufa6	111.9	109.27	96.22	108.89	113.51	112.2	806	790	701	777	821	810	105.797	111.533	765.667	802.667	NADH:ubiquinone oxidoreductase subunit A6
373864	Col27a1	0	0.01	0.02	0.01	0	0.01	0	1	3	1	0	1	0.01	0.00666667	1.33333	0.666667	collagen, type XXVII, alpha 1
319552	Spx	0.09	0.04	0.08	0.08	0.11	0.18	3	2	5	4	9	8	0.07	0.123333	3.33333	7	spexin hormone
54141	Spag5	0.13	0.5	0.23	0.06	0.33	0.18	5	32	15	4	22	8	0.286667	0.19	17.3333	11.3333	sperm associated antigen 5
54725	Cadm1	23.84	29.13	20.27	24.66	28.73	17.42	1821	2226	1555	1854	2181	1333	24.4133	23.6033	1867.33	1789.33	cell adhesion molecule 1
77480	Kidins220	20.77	25.03	24.89	27.16	28.03	24.29	2766	3185	3131	3323	3549	3116	23.5633	26.4933	3027.33	3329.33	kinase D-interacting substrate 220
75013	4930502E18Rik	0	0	0.1	0	0	0	0	0	2	0	0	0	0.0333333	0	0.666667	0	RIKEN cDNA 4930502E18 gene
28019	Ing4	37.11	32.72	34.87	33.94	31.82	32.82	981	866	926	883	837	868	34.9	32.86	924.333	862.667	inhibitor of growth family, member 4
72852	Mblac2	4.05	3.78	3.52	3.58	4.35	3.68	274	256	239	238	292	249	3.78333	3.87	256.333	259.667	metallo-beta-lactamase domain containing 2
381686	Kpna7	0	0	0.03	0	0	0.03	0	0	1	0	0	1	0.01	0.01	0.333333	0.333333	karyopherin alpha 7 (importin alpha 8)
102634727	Gm29485	0	0.07	0	0.07	0	0.28	0	1	0	1	0	4	0.0233333	0.116667	0.333333	1.66667	predicted gene 29485
67151	Psmd9	8.9	8.17	9.63	9.55	10.53	9.75	393	361	427	415	462	431	8.9	9.94333	393.667	436	proteasome (prosome, macropain) 26S subunit, non-ATPase, 9
17217	Mcm4	6.23	6.7	6.45	5.37	5.82	5.45	388	418	403	329	360	340	6.46	5.54667	403	343	minichromosome maintenance complex component 4
320095	6430550D23Rik	0.2	0.25	0.27	0.37	0.47	0.32	5	7	7	9	13	8	0.24	0.386667	6.33333	10	RIKEN cDNA 6430550D23 gene
20192	Ryr3	0	0	0	0	0.01	0	0	0	0	0	2	0	0	0.00333333	0	0.666667	ryanodine receptor 3
11992	Auh	9.47	11.75	10.02	13.21	13.42	15.11	214	269	225	302	299	346	10.4133	13.9133	236	315.667	AU RNA binding protein/enoyl-coenzyme A hydratase
228136	Zdhhc5	21.53	19.85	21.27	20.72	19.56	18.84	1792.9	1654	1775.64	1695.31	1616.93	1568.9	20.8833	19.7067	1740.85	1627.05	zinc finger, DHHC domain containing 5
19654	Rbm6	14.57	14.34	15.61	14.95	16.18	14.29	902	908	998	938	970	905	14.84	15.14	936	937.667	RNA binding motif protein 6
18726	Lilra6	1.58	1.53	1.7	2.36	1.92	2.35	56.46	54.62	59.32	82.12	72.66	86.33	1.60333	2.21	56.8	80.37	leukocyte immunoglobulin-like receptor, subfamily A (with TM domain), member 6
102635181	Gm32584	0	0.04	0	0	0	0.04	0	1	0	0	0	1	0.0133333	0.0133333	0.333333	0.333333	predicted gene, 32584
14121	Fbp1	0	0	0.04	0	0	0	0	0	1	0	0	0	0.0133333	0	0.333333	0	fructose bisphosphatase 1
18611	Pea15a	168.31	202.12	197.3	142	149.94	149.62	7084	8514	8333	5877	6271	6299	189.243	147.187	7977	6149	phosphoprotein enriched in astrocytes 15A
24128	Xrn2	28.99	28.18	26.8	29.64	26.88	27.12	1695	1650	1574	1701	1559	1585	27.99	27.88	1639.67	1615	5'-3' exoribonuclease 2
71838	Phf7	4.47	4.63	4.45	4.83	5.73	5.69	148	154	150	158	189	190	4.51667	5.41667	150.667	179	PHD finger protein 7
209294	Csta1	0	0.02	0	0	0	0	0	1	0	0	0	0	0.00666667	0	0.333333	0	cystatin A1
69367	Glrx2	15.26	16.31	12.66	16.88	18.04	18.2	361	360	339	336.87	362.05	374	14.7433	17.7067	353.333	357.64	glutaredoxin 2 (thioltransferase)
228140	Tnks1bp1	2.79	3.06	3.01	2.95	3.33	3.15	286	313	308	299	338	323	2.95333	3.14333	302.333	320	tankyrase 1 binding protein 1
380728	Kcnh4	0.02	0	0	0.05	0.02	0	1	0	0	3	1	0	0.00666667	0.0233333	0.333333	1.33333	potassium voltage-gated channel, subfamily H (eag-related), member 4
227720	Nup214	16.02	15.32	15.44	17.9	18.36	19.26	1649	1782	1853	2025	2069	2172	15.5933	18.5067	1761.33	2088.67	nucleoporin 214
70900	4921517D22Rik	0.11	0.04	0	0.04	0.06	0.09	6	2	0	2	3	5	0.05	0.0633333	2.66667	3.33333	RIKEN cDNA 4921517D22 gene
68554	Cebpzos	8.16	7.12	7.31	7.15	7.92	7.81	155	145	155	135	161	160	7.53	7.62667	151.667	152	CCAAT/enhancer binding protein (C/EBP), zeta, opposite strand
93724	Pcdhga12	0.23	0.34	0.27	0.17	0.34	0.28	20.61	30.85	24.08	14.73	30.57	24.95	0.28	0.263333	25.18	23.4167	protocadherin gamma subfamily A, 12
57247	Zfp276	7.88	7.68	8.89	8.34	8.74	9.13	560.79	517.92	586.92	580	612.67	609.94	8.15	8.73667	555.21	600.87	zinc finger protein (C2H2 type) 276
20305	Ccl6	550.1	196.14	200.86	964.8	618.79	755.63	12731	4545	4671	21984	14255	17498	315.7	779.74	7315.67	17912.3	chemokine (C-C motif) ligand 6
19043	Ppm1b	15.61	16.76	15.88	15.13	16.97	17.49	758	778	730	719	761	783	16.0833	16.53	755.333	754.333	protein phosphatase 1B, magnesium dependent, beta isoform
14859	Gsta3	0.38	2.31	2.27	0.63	2.7	1.81	9	52	51	14	60	40	1.65333	1.71333	37.3333	38	glutathione S-transferase, alpha 3
21345	Tagln	0.05	0.19	0.1	0	0.26	0.42	1.3	4.89	2.66	0	6.65	10.82	0.113333	0.226667	2.95	5.82333	transgelin
100702	Gbp6	5.21	1.22	1.28	2.29	0.8	1.12	395.05	92	97	172	60	87	2.57	1.40333	194.683	106.333	guanylate binding protein 6
18491	Pappa	0	0	0	0	0.01	0.01	0	0	0	0	1	2	0	0.00666667	0	1	pregnancy-associated plasma protein A
331493	Gm5127	0.03	0.03	0.03	0.03	0.03	0.03	1	1	1	1	1	1	0.03	0.03	1	1	predicted gene 5127
654801	Zfp784	1.55	1.27	1.71	1.95	1.31	1.55	56	46	62	69	47	56	1.51	1.60333	54.6667	57.3333	zinc finger protein 784
380732	Milr1	55.82	51.3	53.86	54.65	57.17	52.51	1361	1243	1272	1285	1342	1250	53.66	54.7767	1292	1292.33	mast cell immunoglobulin like receptor 1
11615	Gm4737	0.26	0.3	0	0.21	0	0.1	8.96	10.69	0	7.09	0	3.66	0.186667	0.103333	6.55	3.58333	predicted gene 4737
68550	Tefm	4.17	3.16	2.9	3.35	2.86	3.48	90	66	61	70	60	74	3.41	3.23	72.3333	68	transcription elongation factor, mitochondrial
19288	Ptx3	0	0	0.03	0	0	0.03	0	0	1	0	0	1	0.01	0.01	0.333333	0.333333	pentraxin related gene
225638	Alpk2	0	0	0	0	0	0.01	0	0	0	0	0	1	0	0.00333333	0	0.333333	alpha-kinase 2
56457	Clptm1	69.09	67.53	66.8	63.71	66.75	64.96	3367	3295	3264	3060	3235	3167	67.8067	65.14	3308.67	3154	cleft lip and palate associated transmembrane protein 1
381157	Greb1l	0.01	0.02	0.01	0.03	0.01	0.02	1	3	1	4	2	3	0.0133333	0.02	1.66667	3	growth regulation by estrogen in breast cancer-like
105439	Slain1	0.06	0	0	0.09	0	0.02	3	0	0	4	0	1	0.02	0.0366667	1	1.66667	SLAIN motif family, member 1
11782	Ap4s1	11.56	12.33	12.89	13.59	10.83	11.88	222	234	235	244	194	218	12.26	12.1	230.333	218.667	adaptor-related protein complex AP-4, sigma 1
12825	Col3a1	0.04	0.05	0.07	0.01	0.09	0.14	4	5	7	1	9	14	0.0533333	0.08	5.33333	8	collagen, type III, alpha 1
67771	Arpc5	302.96	326.78	310.39	285.05	282.16	277.96	9553	10314	9827	8843	8847	8768	313.377	281.723	9898	8819.33	actin related protein 2/3 complex, subunit 5
18230	Nxn	0.62	0.51	0.64	0.65	0.78	0.66	29	24	30	30	36	31	0.59	0.696667	27.6667	32.3333	nucleoredoxin
78560	Adgra2	0.06	0.06	0.1	0.15	0.09	0.11	6	6	10	14	9	11	0.0733333	0.116667	7.33333	11.3333	adhesion G protein-coupled receptor A2
69101	Ydjc	1.62	1.28	1.23	1.69	1.57	1.61	34	27	26	34.96	33	34	1.37667	1.62333	29	33.9867	YdjC homolog (bacterial)
93691	Klf7	3.48	4.3	4.63	4.97	6.5	5.39	395	481	502	539	680	599	4.13667	5.62	459.333	606	Kruppel-like factor 7 (ubiquitous)
227644	Snapc4	3.6	3.83	3.81	4.08	4.08	3.91	284	300	301	317	321	309	3.74667	4.02333	295	315.667	small nuclear RNA activating complex, polypeptide 4
69178	Snx5	348.46	302.01	309.64	334	289.41	301.17	14659	12701	13081	13823	12047	12657	320.037	308.193	13480.3	12842.3	sorting nexin 5
107701	Sf3b4	28.86	34.33	33.63	31.73	33.29	31.25	828	986	969	896	950	897	32.2733	32.09	927.667	914.333	splicing factor 3b, subunit 4
319182	Hist1h2bh	0	0.15	0.15	0.31	0.15	0.15	0	1	1	2	1	1	0.1	0.203333	0.666667	1.33333	histone cluster 1, H2bh
75420	Secisbp2	8.29	8.72	9.06	8.94	9.91	9.3	500	510	554	532	588	556	8.69	9.38333	521.333	558.667	SECIS binding protein 2
240888	Gpr161	0	0.01	0.01	0	0	0.02	0	1	1	0	0	2	0.00666667	0.00666667	0.666667	0.666667	G protein-coupled receptor 161
19212	Pter	2.47	3.62	2.61	3.2	3.37	2.53	71	109	81	94	100.14	75.5	2.9	3.03333	87	89.88	phosphotriesterase related
110958	M1ap	0.84	1.63	0.86	0.8	1.32	0.88	16	31	16	15	24	17	1.11	1	21	18.6667	meiosis 1 associated protein
320713	Mysm1	5.73	5.29	5.8	5.93	5.48	5	713	663	732	732	694	648	5.60667	5.47	702.667	691.333	myb-like, SWIRM and MPN domains 1
28200	Dhrs4	15.07	14.46	15.86	13.38	16.46	15.39	331	315	341	281	355	315	15.13	15.0767	329	317	dehydrogenase/reductase (SDR family) member 4
17955	Nap1l4	28.01	32.89	32.42	27.78	31.12	27.04	1085	1279	1260	1059	1200	1047	31.1067	28.6467	1208	1102	nucleosome assembly protein 1-like 4
11549	Adra1a	12.41	13.24	18.88	9.07	11.55	10.31	1476	1642	2278	1139	1687	1395	14.8433	10.31	1798.67	1407	adrenergic receptor, alpha 1a
108167801	LOC108167801	0.05	0.03	0.03	0	0	0.07	2	1	1	0	0	2	0.0366667	0.0233333	1.33333	0.666667	uncharacterized LOC108167801
12721	Coro1a	102.45	92.84	77.89	114.21	100.73	101.58	2790	2533	2131	3061	2731	2768	91.06	105.507	2484.67	2853.33	coronin, actin binding protein 1A
105242472	LOC105242472	0	0	0	0	0	0.01	0	0	0	0	0	1	0	0.00333333	0	0.333333	uncharacterized LOC105242472
102637087	Gm33989	1.92	1.8	1.87	1.95	2.08	1.88	584	545	581	593	621	579	1.86333	1.97	570	597.667	predicted gene, 33989
22694	Zfp35	7.78	6.81	7.2	7.01	6.92	6.97	406	356	377	360	359	364	7.26333	6.96667	379.667	361	zinc finger protein 35
67111	Naaa	27.94	22.11	23.38	24.66	20.26	25.72	1149	910	965	997	828	1058	24.4767	23.5467	1008	961	N-acylethanolamine acid amidase
21934	Tnfrsf11a	21.28	20.05	20.3	16.17	13.84	15.2	1847	1747	1779	1393	1198	1332	20.5433	15.07	1791	1307.67	tumor necrosis factor receptor superfamily, member 11a, NFKB activator
171210	Acot2	6.16	7	5.91	6.03	7.24	6.11	228.25	259.49	219.87	219.57	266.5	226.48	6.35667	6.46	235.87	237.517	acyl-CoA thioesterase 2
170753	Zfp704	5.6	6.16	6.22	6.46	5.23	5.85	1340	1480	1508	1522	1246	1402	5.99333	5.84667	1442.67	1390	zinc finger protein 704
14349	Fv1	0.63	1.13	0.99	1.06	0.59	0.95	14	25	22	23	13	21	0.916667	0.866667	20.3333	19	Friend virus susceptibility 1
14664	Slc6a9	0.57	0.3	0.28	0.65	0.13	0.2	32	17	16	36	7	11	0.383333	0.326667	21.6667	18	solute carrier family 6 (neurotransmitter transporter, glycine), member 9
227743	Mapkap1	15.64	17.28	17.53	15.95	17.33	16.57	760	797	831	725	792	746	16.8167	16.6167	796	754.333	mitogen-activated protein kinase associated protein 1
56496	Tspan6	0	0	0.07	0	0	0.04	0	0	2	0	0	1	0.0233333	0.0133333	0.666667	0.333333	tetraspanin 6
232984	B3gnt8	24.66	20.34	19.38	24.09	24.91	25.17	660	555	521	629	660	678	21.46	24.7233	578.667	655.667	UDP-GlcNAc:betaGal beta-1,3-N-acetylglucosaminyltransferase 8
110332	Pp2d1	0.02	0.02	0.07	0.05	0.02	0.07	1	1	3	2	1	3	0.0366667	0.0466667	1.66667	2	protein phosphatase 2C-like domain containing 1
18559	Pctp	11.11	11.11	11.25	10.75	12.71	11.48	540	541	549	513	613	557	11.1567	11.6467	543.333	561	phosphatidylcholine transfer protein
16453	Jak3	8.04	6.74	6.93	8.67	7.09	8.15	532	445	455	558.72	463	536.69	7.23667	7.97	477.333	519.47	Janus kinase 3
17059	Klrb1c	0.31	0.58	0.53	0.39	0.22	0.16	14	26	24	17	10	7	0.473333	0.256667	21.3333	11.3333	killer cell lectin-like receptor subfamily B member 1C
229534	Pbxip1	11.59	11.16	9.89	11.6	12.58	12.15	918	882	782	900	985	958	10.88	12.11	860.667	947.667	pre B cell leukemia transcription factor interacting protein 1
328035	Fads6	0.15	0.33	0.17	0.24	0.19	0.11	10	23	19	16	18	12	0.216667	0.18	17.3333	15.3333	fatty acid desaturase domain family, member 6
19153	Prx	0.16	0.16	0.21	0.39	0.26	0.27	13	14	18	33	23	23	0.176667	0.306667	15	26.3333	periaxin
211347	Pank3	16.74	19.26	18.7	16.81	17.23	17.45	2194	2524	2456	2164	2240	2286	18.2333	17.1633	2391.33	2230	pantothenate kinase 3
236915	Arhgef9	0.03	0.09	0.05	0.03	0.06	0.1	3	9	4	3	6	9	0.0566667	0.0633333	5.33333	6	CDC42 guanine nucleotide exchange factor (GEF) 9
319965	Cc2d1b	16.42	17.33	16.69	18.35	17.37	17.06	961	1009	976	1052	1006	1003	16.8133	17.5933	982	1020.33	coiled-coil and C2 domain containing 1B
109815	Selenos	48.7	45.26	44.07	49.27	49.2	46.58	910	847	828	907	916	871	46.01	48.35	861.667	898	selenoprotein S
12832	Col5a2	0.08	0.19	0.24	0.06	0.14	0.13	9	22	28	7	16	15	0.17	0.11	19.6667	12.6667	collagen, type V, alpha 2
545085	Wdr70	7.74	7.24	7.03	6.67	8.54	7.85	279	262	254	236	307	282	7.33667	7.68667	265	275	WD repeat domain 70
27419	Naglu	68.59	70.89	67.91	71.79	72.73	75.99	2883	2983	2868	2970	3039	3200	69.13	73.5033	2911.33	3069.67	alpha-N-acetylglucosaminidase (Sanfilippo disease IIIB)
67242	Gemin6	3.16	2.94	1.36	2.15	2.73	2.22	54	50	23	36	46	38	2.48667	2.36667	42.3333	40	gem nuclear organelle associated protein 6
320840	Negr1	0.02	0	0.01	0.06	0.01	0	2	0	1	5	1	0	0.01	0.0233333	1	2	neuronal growth regulator 1
72723	Zfp74	3.56	3.38	3.4	3.35	3.98	3.58	238	227	228	220	263	237	3.44667	3.63667	231	240	zinc finger protein 74
17765	Mtf2	8.33	9.08	8.82	7.26	7.02	7.23	641	703	697	553	530	569	8.74333	7.17	680.333	550.667	metal response element binding transcription factor 2
433415	Gm13420	0.06	0	0	0.03	0.02	0	2	0	0	1	1	0	0.02	0.0166667	0.666667	0.666667	predicted gene 13420
104401	Pcnx3	10.83	11.75	11.65	11.79	12.69	11.94	1363	1483	1477	1465	1588	1514	11.41	12.14	1441	1522.33	pecanex homolog 3
57916	Tnfrsf13b	10.86	6.74	7.82	11.89	8.89	10.08	473	293	341	510	384	438	8.47333	10.2867	369	444	tumor necrosis factor receptor superfamily, member 13b
75302	Asxl2	9.76	9.27	10.01	7.9	7.79	7.87	1676	1581	1723	1342.01	1344	1350	9.68	7.85333	1660	1345.34	additional sex combs like 2, transcriptional regulator
19662	Rbp4	0	0	0	0	0	0.14	0	0	0	0	0	2	0	0.0466667	0	0.666667	retinol binding protein 4, plasma
12983	Csf2rb	89.22	141.33	120.63	101.19	141.36	118.56	7400.68	11750.2	10057.9	8265.06	11620.9	9837.03	117.06	120.37	9736.25	9907.65	colony stimulating factor 2 receptor, beta, low-affinity (granulocyte-macrophage)
227695	Spout1	8.76	7.9	9.24	9.26	8.37	10.04	264.05	239.13	279.01	277.36	250.51	301.01	8.63333	9.22333	260.73	276.293	SPOUT domain containing methyltransferase 1
56738	Mocs1	19.24	20.09	18.33	19.64	23.09	22.43	850	886	819	858	1023	987	19.22	21.72	851.667	956	molybdenum cofactor synthesis 1
105247075	LOC105247075	0.1	0	0.06	0	0.11	0.15	1.98	0	1.32	0	2.17	3.05	0.0533333	0.0866667	1.1	1.74	nuclear body protein SP140-like
69237	Gtpbp4	13.95	14.51	13.99	13.02	12.62	11.58	621	651	624	574	563	519	14.15	12.4067	632	552	GTP binding protein 4
69562	Cdk13	11.4	11.38	11.37	11.63	10.88	11.36	1302	1317	1316	1316	1240	1336	11.3833	11.29	1311.67	1297.33	cyclin-dependent kinase 13
192191	Med9	7.48	8.35	7.48	7.44	8.45	7.87	388	433	389	379	435	408	7.77	7.92	403.333	407.333	mediator complex subunit 9
22646	Zfp105	1.09	0.66	0.98	0.94	0.97	0.96	37	22	33	31	33	32	0.91	0.956667	30.6667	32	zinc finger protein 105
225887	Ndufs8	34.14	27.49	27.33	24.34	21.94	27.14	413	342	338	295	263	332	29.6533	24.4733	364.333	296.667	NADH:ubiquinone oxidoreductase core subunit S8
12325	Camk2g	5.98	8.08	7.69	7.43	8.73	7.35	379	513	489	462	550	466	7.25	7.83667	460.333	492.667	calcium/calmodulin-dependent protein kinase II gamma
12494	Cd38	23.42	3.35	5.67	45.11	13.23	24.82	1214	174	295	2299	681	1287	10.8133	27.72	561	1422.33	CD38 antigen
434223	Gm1966	11.59	8.51	9.77	8.58	5.47	6.67	1795.24	1318.5	1517.8	1305.87	839.98	1033.37	9.95667	6.90667	1543.85	1059.74	predicted gene 1966
67946	Spata6	13	12.67	12.47	15.6	16.68	15.6	538	525	516	636	687	646	12.7133	15.96	526.333	656.333	spermatogenesis associated 6
224826	Ubr2	20.48	19.81	21.04	21.06	22.07	21.3	2470	2502	2704	2578	2725	2663	20.4433	21.4767	2558.67	2655.33	ubiquitin protein ligase E3 component n-recognin 2
20343	Sell	0.08	0.05	0.03	0.08	0	0.1	3	2	1	3	0	4	0.0533333	0.06	2	2.33333	selectin, lymphocyte
432763	Prr7	0.09	0.09	0.05	0.02	0.06	0.03	6	5	6	3	8	4	0.0766667	0.0366667	5.66667	5	proline rich 7 (synaptic)
81907	Tmem108	0.02	0	0	0	0	0	1	0	0	0	0	0	0.00666667	0	0.333333	0	transmembrane protein 108
102871	D330045A20Rik	0.06	0.25	0.23	0.13	0.28	0.08	4	16	15	8	18	5	0.18	0.163333	11.6667	10.3333	RIKEN cDNA D330045A20 gene
17110	Lyz1	1060.73	864.98	845.34	1434.74	1581.09	1591.52	21247.7	17351.9	17023.3	28308.9	31545.6	31902.9	923.683	1535.78	18541	30585.8	lysozyme 1
214505	Gnptg	26.26	22.4	24.17	22.49	24.83	23.37	512	437	474	432	482	456	24.2767	23.5633	474.333	456.667	N-acetylglucosamine-1-phosphotransferase, gamma subunit
22153	Tubb4a	0.05	0.08	0	0.03	0.03	0.03	2	3	0	1	1	1	0.0433333	0.03	1.66667	1	tubulin, beta 4A class IVA
99167	Ssx2ip	2.01	2	2.11	2	1.89	2.13	123	122	131	119	114	130	2.04	2.00667	125.333	121	synovial sarcoma, X 2 interacting protein
214931	Fbxl16	0.05	0	0.03	0.02	0.08	0.07	3	0	2	1	5	4	0.0266667	0.0566667	1.66667	3.33333	F-box and leucine-rich repeat protein 16
18641	Pfkl	14.63	10.94	12.28	17.4	15.63	17.32	893	649	732	1031	927	1051	12.6167	16.7833	758	1003	phosphofructokinase, liver, B-type
15400	Hoxa3	0	0.05	0	0.02	0	0	0	2	0	1	0	0	0.0166667	0.00666667	0.666667	0.333333	homeobox A3
69902	Mrto4	7.67	8.97	8.83	8.01	9.31	6.79	146	172	170	150	176	130	8.49	8.03667	162.667	152	mRNA turnover 4, ribosome maturation factor
69837	Pcgf1	7.51	8.42	8.07	8	8.14	7.97	97	109	105	102	105	103	8	8.03667	103.667	103.333	polycomb group ring finger 1
105244980	Gm40498	2.89	4.41	2.17	2.41	3.53	1.99	141.11	215.42	106.05	115.81	170.88	96.94	3.15667	2.64333	154.193	127.877	predicted gene, 40498
76563	Qrsl1	2.31	2.83	2.28	2.38	2.82	2.49	76	93	75	77	92	82	2.47333	2.56333	81.3333	83.6667	glutaminyl-tRNA synthase (glutamine-hydrolyzing)-like 1
231803	Mepce	13.09	12.46	13.5	13.17	13.62	12.78	715	681	740	707	739	698	13.0167	13.19	712	714.667	methylphosphate capping enzyme
59079	Erbin	33.51	34.63	35.8	37.68	34.48	36.07	3819.75	3937.73	4076.49	4199.57	3876.67	4095.69	34.6467	36.0767	3944.66	4057.31	Erbb2 interacting protein
51786	Cpsf2	11.57	11.4	12.18	11.45	12.04	11.32	1073	1061	1137	1050	1107	1054	11.7167	11.6033	1090.33	1070.33	cleavage and polyadenylation specific factor 2
101489	Ric8a	17.63	18.18	17.04	20.28	20.63	19.64	899	928	872	1017	1045	1002	17.6167	20.1833	899.667	1021.33	RIC8 guanine nucleotide exchange factor A
213119	Itga10	0.05	0.09	0.07	0.18	0.17	0.2	4	8	6	16	15	18	0.07	0.183333	6	16.3333	integrin, alpha 10
218215	Rnf144b	15.48	13.53	13.73	14.42	15.6	16.05	1233	1078	1096	1128	1233	1278	14.2467	15.3567	1135.67	1213	ring finger protein 144B
72145	Wdfy3	14.97	15.49	16.82	17.88	16.59	17.65	3889	4021	4374	4565	4271	4577	15.76	17.3733	4094.67	4471	WD repeat and FYVE domain containing 3
329575	Gm14325	6.09	6.22	5.74	6.99	6.67	6.65	468.62	479.28	443.08	528.37	509.29	511.67	6.01667	6.77	463.66	516.443	predicted gene 14325
245128	AU018091	0	0	0.02	0	0	0	0	0	1	0	0	0	0.00666667	0	0.333333	0	expressed sequence AU018091
69150	Snx4	32.79	34.28	32.7	33.61	34.82	34.25	1359	1422	1360	1370	1434	1420	33.2567	34.2267	1380.33	1408	sorting nexin 4
20515	Slc20a1	9.07	11.78	10.63	10.68	13.65	12.24	522	673	607	590	771	694	10.4933	12.19	600.667	685	solute carrier family 20, member 1
74375	Gcc1	6.47	6.68	6.05	6.36	6.76	5.97	468	483	439	452	485	432	6.4	6.36333	463.333	456.333	golgi coiled coil 1
66877	Crnkl1	12.83	12.54	12.05	12.6	12.32	12.49	688	673	648	664	656	670	12.4733	12.47	669.667	663.333	crooked neck pre-mRNA splicing factor 1
30949	Lcmt1	11.86	10.8	10.85	13.15	13.29	12.13	260	237	239	284	290	266	11.17	12.8567	245.333	280	leucine carboxyl methyltransferase 1
54160	Copg2	10.54	11.77	10.66	10.89	10.97	10.67	705.56	769.66	705.44	698.58	713.4	692.54	10.99	10.8433	726.887	701.507	coatomer protein complex, subunit gamma 2
66967	Edem3	13.14	15.22	14.56	13.56	13.58	13.37	1540	1784	1710	1560	1579	1565	14.3067	13.5033	1678	1568	ER degradation enhancer, mannosidase alpha-like 3
11484	Aspa	0.13	0.12	0.19	0.33	0.4	0.4	3	3	2	8	10	10	0.146667	0.376667	2.66667	9.33333	aspartoacylase
72195	Supt7l	8.09	7.15	7	7.63	7.57	7.61	370	327	321	343	344	348	7.41333	7.60333	339.333	345	suppressor of Ty 7-like
207596	Thsd4	0.01	0	0.01	0	0.01	0.01	1	0	1	0	1	1	0.00666667	0.00666667	0.666667	0.666667	thrombospondin, type I, domain containing 4
13480	Dpm1	12.14	12.97	12.66	12.82	14.63	13.02	470	503	492	488	563	504	12.59	13.49	488.333	518.333	dolichol-phosphate (beta-D) mannosyltransferase 1
52206	Anapc4	18.52	17.77	17.21	18.39	19.49	18.72	844	810	787	824	882	853	17.8333	18.8667	813.667	853	anaphase promoting complex subunit 4
228852	Ppp1r16b	0.45	0.02	0	0.31	0.01	0.04	51	1.99	0	34	1	4	0.156667	0.12	17.6633	13	protein phosphatase 1, regulatory subunit 16B
223827	Gxylt1	7	8.5	8.32	7.99	8.78	8.4	838	1013	995	936	1035	1001	7.94	8.39	948.667	990.667	glucoside xylosyltransferase 1
18003	Nedd9	2.94	4.02	3.33	5.31	5.22	5.02	233	324	268	407	415	403	3.43	5.18333	275	408.333	neural precursor cell expressed, developmentally down-regulated gene 9
69136	Tusc1	27.53	23.69	23.06	20.14	18.86	19.82	601	518	506	433	410	433	24.76	19.6067	541.667	425.333	tumor suppressor candidate 1
100502940	Colca2	0.04	0	0	0	0	0	1	0	0	0	0	0	0.0133333	0	0.333333	0	COLCA2 homolog
108168727	Gm46725	0.02	0	0	0	0	0	1	0	0	0	0	0	0.00666667	0	0.333333	0	predicted gene, 46725
11853	Rhoc	108.35	162.91	138.62	86.33	86.98	74.55	1759	2651	2266	1382	1408	1212	136.627	82.62	2225.33	1334	ras homolog family member C
545732	4933402N22Rik	0	0	0	0.06	0	0	0	0	0	1	0	0	0	0.02	0	0.333333	RIKEN cDNA 4933402N22 gene
66925	Sdhd	59.82	56.94	56.58	57.89	65.38	60.17	1220	1163	1160	1163	1328	1228	57.78	61.1467	1181	1239.67	succinate dehydrogenase complex, subunit D, integral membrane protein
224674	Slc37a1	2.32	2.74	2.67	2.37	2.78	2.24	125	156	152	135	157	127	2.57667	2.46333	144.333	139.667	solute carrier family 37 (glycerol-3-phosphate transporter), member 1
225115	Svil	4.86	5.46	5.8	8.97	8.81	9.05	595	673	716	1089	1076	1112	5.37333	8.94333	661.333	1092.33	supervillin
230866	Emc1	4.98	5.77	5.51	5.08	5.62	5.38	549	637	609	551	615	594	5.42	5.36	598.333	586.667	ER membrane protein complex subunit 1
77036	1700109H08Rik	0.1	0.1	0.1	0.1	0	0.4	1	1	1	1	0	4	0.1	0.166667	1	1.66667	RIKEN cDNA 1700109H08 gene
12686	Elovl3	0	0	0	0.05	0.05	0.05	0	0	0	1	1	1	0	0.05	0	1	elongation of very long chain fatty acids (FEN1/Elo2, SUR4/Elo3, yeast)-like 3
76041	Ccdc125	5.61	6.59	6.91	9.43	11.57	11.6	238	280.66	290	392.58	480.75	487.77	6.37	10.8667	269.553	453.7	coiled-coil domain containing 125
214812	Zfp609	3.79	3.92	4.08	4.02	4.39	4.16	555	584	615	585	650	623	3.93	4.19	584.667	619.333	zinc finger protein 609
16580	Kifc5b	0.42	0.61	0.3	0.33	0.39	0.4	19	27.41	13.58	14.48	17.34	17.96	0.443333	0.373333	19.9967	16.5933	kinesin family member C5B
66606	Lrrc57	10.62	9.88	8.55	12.04	11.28	11.59	318	316	280	384	350	365	9.68333	11.6367	304.667	366.333	leucine rich repeat containing 57
18952	Sept4	0	0.09	0	0	0	0	0	2	0	0	0	0	0.03	0	0.666667	0	septin 4
93843	Pnck	0.04	0	0	0	0	0	1	0	0	0	0	0	0.0133333	0	0.333333	0	pregnancy upregulated non-ubiquitously expressed CaM kinase
18002	Nedd8	120.75	126.97	118.75	118.31	128.29	132.53	962	1015	956	933	1025	1058	122.157	126.377	977.667	1005.33	neural precursor cell expressed, developmentally down-regulated gene 8
53323	Ube2k	12.51	14.47	13.28	13.1	13.95	13.9	1071	1238	1138	1101	1186	1188	13.42	13.65	1149	1158.33	ubiquitin-conjugating enzyme E2K
13185	Vps26c	30.36	33.99	32.62	35.59	39.56	35.89	1238	1387	1335	1427	1603	1464	32.3233	37.0133	1320	1498	VPS26 endosomal protein sorting factor C
58909	Fam13a	0.12	0.21	0.17	0.24	0.24	0.2	9	16	13	18	18	15	0.166667	0.226667	12.6667	17	family with sequence similarity 13, member A
56620	Clec4n	15.29	11.46	13.78	37.51	43.28	51.75	291	217	263	704	819	985	13.51	44.18	257	836	C-type lectin domain family 4, member n
77032	Tstd3	7.76	8.37	8.15	8.01	8.62	8.3	201	217	212	204	222	215	8.09333	8.31	210	213.667	thiosulfate sulfurtransferase (rhodanese)-like domain containing 3
67358	1700093K21Rik	0.44	0.39	0.32	0.31	0.44	0.42	13	12	6	8	11	12	0.383333	0.39	10.3333	10.3333	RIKEN cDNA 1700093K21 gene
20613	Snai1	0	0.04	0.08	0.04	0.08	0.04	0	1	2	1	2	1	0.04	0.0533333	1	1.33333	snail family zinc finger 1
68346	Sirt5	1.84	1.61	2.16	2.03	2.06	1.83	46	43	54	49	54	44	1.87	1.97333	47.6667	49	sirtuin 5
71774	Shroom1	0.02	0	0.02	0	0	0	1	0	1	0	0	0	0.0133333	0	0.666667	0	shroom family member 1
94353	Hmgn3	1.12	1.4	0.81	0.41	1.03	1.13	16	20	13	7	15	17	1.11	0.856667	16.3333	13	high mobility group nucleosomal binding domain 3
68170	B230118H07Rik	6.43	6.36	5.56	7.3	6.67	7.66	119	118	111	123	119	147	6.11667	7.21	116	129.667	RIKEN cDNA B230118H07 gene
23999	Twf2	36.24	38.66	34.67	36.12	34.69	34.11	943	1007	906	925	898	888	36.5233	34.9733	952	903.667	twinfilin actin binding protein 2
102032	Smim19	12.58	8.52	9.87	10.07	10.23	8.89	283	192	223	223	230	200	10.3233	9.73	232.667	217.667	small integral membrane protein 19
22035	Tnfsf10	0.34	0.07	0.13	0.23	0.03	0.08	30	6	11	20	3	7	0.18	0.113333	15.6667	10	tumor necrosis factor (ligand) superfamily, member 10
235036	Ppan	5.87	7.72	6.75	5.74	6.78	6.27	161	212	186	155	185	172	6.78	6.26333	186.333	170.667	peter pan homolog
229700	Rbm15	4.62	5.52	4.9	3.85	4.53	4.89	393	428	423	343	360	407	5.01333	4.42333	414.667	370	RNA binding motif protein 15
67768	N6amt1	7.26	8.11	7.98	5.89	6.78	6.33	212	234	233	167	198	184	7.78333	6.33333	226.333	183	N-6 adenine-specific DNA methyltransferase 1 (putative)
233424	Tmc3	0.18	0.25	0.2	0.33	0.27	0.29	26	36	29	46	38	42	0.21	0.296667	30.3333	42	transmembrane channel-like gene family 3
68295	Aar2	11.73	13.13	12.04	13.03	12.23	12.31	636	714	657	688	655	672	12.3	12.5233	669	671.667	AAR2 splicing factor homolog
69903	Rasip1	0.28	0.06	0.04	0.13	0.07	0.07	15	3	2	7	4	4	0.126667	0.09	6.66667	5	Ras interacting protein 1
71839	Osgin1	6.94	8.04	7.79	6.82	9.66	8.66	229	264	260	222	317	289	7.59	8.38	251	276	oxidative stress induced growth inhibitor 1
240697	Mcmdc2	0.36	0.47	0.64	0.38	0.39	0.36	19.48	25.34	30.97	19.13	22	24.53	0.49	0.376667	25.2633	21.8867	minichromosome maintenance domain containing 2
16499	Kcnab3	0.42	0.12	0.25	0.26	0.31	0.39	18	5	11	11	13	17	0.263333	0.32	11.3333	13.6667	potassium voltage-gated channel, shaker-related subfamily, beta member 3
269966	Nup98	15.35	15.92	16.89	16.46	17.16	17.62	1721	1778	1864.02	1815	1876	1936	16.0533	17.08	1787.67	1875.67	nucleoporin 98
234678	D230025D16Rik	14.49	15.76	16.07	15.14	17.24	17.07	713.47	778.19	794.2	734.86	846.24	842.63	15.44	16.4833	761.953	807.91	RIKEN cDNA D230025D16 gene
630836	2010315B03Rik	5.06	5.64	4.43	5.45	4.88	5.27	233	259	204	245	221	241.06	5.04333	5.2	232	235.687	RIKEN cDNA 2010315B03 gene
13830	Stom	181.49	157.59	168.63	160.76	162.51	153.53	8758	7610	8164	7627	7790	7410	169.237	158.933	8177.33	7609	stomatin
74143	Opa1	14.92	16.86	16.91	16.14	16.61	16.21	1536	1677	1675	1577	1634	1610	16.23	16.32	1629.33	1607	OPA1, mitochondrial dynamin like GTPase
235567	Dnajc13	18.28	19.46	19.12	25.85	23.72	26.07	2507	2669	2628	3481	3226	3574	18.9533	25.2133	2601.33	3427	DnaJ heat shock protein family (Hsp40) member C13
666173	Vps13b	8.41	9.55	9.98	9.98	9.97	9.9	1662	1973	2138	2057	2020	2006	9.31333	9.95	1924.33	2027.67	vacuolar protein sorting 13B
67959	Puf60	39.94	39.78	42.06	39.95	41.48	41.23	1244	1242	1319	1225	1285	1286	40.5933	40.8867	1268.33	1265.33	poly-U binding splicing factor 60
170574	Sp7	0.05	0	0.03	0	0.04	0	2	0	1	0	2	0	0.0266667	0.0133333	1	0.666667	Sp7 transcription factor 7
68979	Nol11	8.13	8.17	8.32	7.28	6.65	6.63	440	443	453	389	357	361	8.20667	6.85333	445.333	369	nucleolar protein 11
15903	Id3	17.07	72.76	36.18	7.06	50.75	6.47	244.97	1046.4	522.72	99.97	726.85	93	42.0033	21.4267	604.697	306.607	inhibitor of DNA binding 3
105203	Fam208b	2.83	2.99	3.04	2.79	2.51	2.33	396.33	427.03	428.56	397.04	355	344.02	2.95333	2.54333	417.307	365.353	family with sequence similarity 208, member B
69386	Hist1h4h	0.22	0	0.8	0.86	0.2	0	1.08	0	4	4.2	1	0	0.34	0.353333	1.69333	1.73333	histone cluster 1, H4h
69151	Lzic	5.15	5.92	5.29	6.21	5.11	5.39	143	165	156	143	141	150	5.45333	5.57	154.667	144.667	leucine zipper and CTNNBIP1 domain containing
67207	Lsm1	6.42	7.1	6.45	5.2	6.36	6.22	185	210	182	157	182	178	6.65667	5.92667	192.333	172.333	LSM1 homolog, mRNA degradation associated
20363	Selenop	2883.07	2115.3	2361.83	3558.56	2744.23	3261.25	97888	71881	80502	118845	92630	110768	2453.4	3188.01	83423.7	107414	selenoprotein P
66680	Oser1	27.83	29.94	28.47	27.54	30.21	29.1	709	764	729	691	765	742	28.7467	28.95	734	732.667	oxidative stress responsive serine rich 1
20670	Sox15	0	0.06	0	0.06	0	0	0	1	0	1	0	0	0.02	0.02	0.333333	0.333333	SRY (sex determining region Y)-box 15
11522	Adh1	0	0	0	0	0	0.05	0	0	0	0	0	1	0	0.0166667	0	0.333333	alcohol dehydrogenase 1 (class I)
59045	Stard3	42.65	36.19	36.77	38.38	34.84	35.73	1489	1266	1291	1319	1210	1249	38.5367	36.3167	1348.67	1259.33	START domain containing 3
213550	Dis3l	6.63	7.15	7.77	8.51	9.04	8.46	390	429	464	500	537	506	7.18333	8.67	427.667	514.333	DIS3 like exosome 3'-5' exoribonuclease
268935	Scube3	0.02	0.05	0.1	0	0.02	0.09	2	6	12	0	2	11	0.0566667	0.0366667	6.66667	4.33333	signal peptide, CUB domain, EGF-like 3
18642	Pfkm	3.82	3.39	3.59	4.23	4.03	3.75	189	168	178	206	198	186	3.6	4.00333	178.333	196.667	phosphofructokinase, muscle
66679	Rae1	14.88	15.19	15.17	15.37	14.17	16.16	421	431	430	429	397	456	15.08	15.2333	427.333	427.333	ribonucleic acid export 1
20293	Ccl12	0.74	0	0.15	0.3	0.15	0.29	5	0	1	2	1	2	0.296667	0.246667	2	1.66667	chemokine (C-C motif) ligand 12
23792	Adam23	0.01	0.01	0	0.01	0.01	0.01	1	1	0	1	1	1	0.00666667	0.01	0.666667	1	a disintegrin and metallopeptidase domain 23
66614	Gpatch4	4.53	5.6	4.12	4.63	5.28	3.71	122	154	112	122	142	100	4.75	4.54	129.333	121.333	G patch domain containing 4
16179	Irak1	32.74	35.01	37.24	34.51	36.55	37.43	2146	2260.26	2380	2245	2294	2387.79	34.9967	36.1633	2262.09	2308.93	interleukin-1 receptor-associated kinase 1
72658	2700097O09Rik	1.76	1.14	1.35	1.5	1.38	1.51	31	20	24	26	25	27	1.41667	1.46333	25	26	RIKEN cDNA 2700097O09 gene
15382	Hnrnpa1	42.82	46.52	44.28	42.85	45.11	43.26	1247	1357	1287	1210	1292	1241	44.54	43.74	1297	1247.67	heterogeneous nuclear ribonucleoprotein A1
66039	Tmem254a	0.15	0.7	0.31	0.54	0.62	0.38	5.49	25.43	10.21	19.27	20.23	13.9	0.386667	0.513333	13.71	17.8	transmembrane protein 254a
234797	6430548M08Rik	8.42	11.1	10.08	9.55	10.19	9.88	813	1071	988	902	969	960	9.86667	9.87333	957.333	943.667	RIKEN cDNA 6430548M08 gene
74154	Unkl	2.63	2.47	2.47	2.53	2.65	2.81	207	198	210	191	202	216	2.52333	2.66333	205	203	unkempt family like zinc finger
53611	Vti1a	12.65	14.28	13.75	13.35	14.67	14.11	976	1083	1047	1006	1110	1057	13.56	14.0433	1035.33	1057.67	vesicle transport through interaction with t-SNAREs 1A
21825	Thbs1	3.35	3.12	4.59	63.21	70.11	100.21	346	323	476	6422	7194	10362	3.68667	77.8433	381.667	7992.67	thrombospondin 1
19739	Rgs9	0.01	0.01	0.03	0	0.01	0	1	2	2	0	1	0	0.0166667	0.00333333	1.66667	0.333333	regulator of G-protein signaling 9
67073	Pi4k2b	6.7	7.7	8.05	8.31	8.78	8.68	362	416	436	441	471	468	7.48333	8.59	404.667	460	phosphatidylinositol 4-kinase type 2 beta
67036	Mrpl45	16.85	17.4	15.28	18.68	16.8	16.67	612	619	545	658	599	588	16.51	17.3833	592	615	mitochondrial ribosomal protein L45
76559	Atg2b	5.08	4.83	5.75	5.76	6.15	5.71	619	615	734	710	727	692	5.22	5.87333	656	709.667	autophagy related 2B
225872	Npas4	4.68	5.95	5.97	0.74	0.6	0.92	405	574	553	67	49	74	5.53333	0.753333	510.667	63.3333	neuronal PAS domain protein 4
11845	Arf6	55.77	57.34	54.58	55.48	56.16	56.32	3620	3724	3553	3539	3619	3656	55.8967	55.9867	3632.33	3604.67	ADP-ribosylation factor 6
68874	Klhdc9	1.62	1.42	1.65	1.73	1.95	1.42	41	36	42	43	49	36	1.56333	1.7	39.6667	42.6667	kelch domain containing 9
67296	Socs4	8.2	9.93	10.26	9.27	8.61	8.89	297	360	373	330	310	322	9.46333	8.92333	343.333	320.667	suppressor of cytokine signaling 4
18452	P4ha2	1.35	2.23	2.54	2.14	4.89	3.53	52	86	98	81	187	136	2.04	3.52	78.6667	134.667	procollagen-proline, 2-oxoglutarate 4-dioxygenase (proline 4-hydroxylase), alpha II polypeptide
192185	Nadk	98.76	82.91	79.58	97.42	90.1	99.37	5022	4226	4072	4871	4545	5048	87.0833	95.63	4440	4821.33	NAD kinase
329877	Dennd4c	45.65	48.36	49.42	55.63	64.73	56.81	5240	6046	6468	6696	7730	6950	47.81	59.0567	5918	7125.33	DENN/MADD domain containing 4C
66268	Pigyl	19.05	19.73	16.51	18.64	23.82	22.45	183	190	160	177	229	216	18.43	21.6367	177.667	207.333	phosphatidylinositol glycan anchor biosynthesis, class Y-like
272322	Arntl2	0	0.05	0.03	0	0.08	0.05	0	2	1	0	3	2	0.0266667	0.0433333	1	1.66667	aryl hydrocarbon receptor nuclear translocator-like 2
68618	1110012L19Rik	8.99	8.36	8.75	8.49	9.45	8.24	146	136	143	136	153	134	8.7	8.72667	141.667	141	RIKEN cDNA 1110012L19 gene
16911	Lmo4	27.04	24.59	21.79	23.06	27.73	23.74	688	641	579	597	729	619	24.4733	24.8433	636	648.333	LIM domain only 4
329650	Med12l	0.3	0.11	0.13	0.41	0.21	0.34	53	19.6	23	70.28	37	62	0.18	0.32	31.8667	56.4267	mediator complex subunit 12-like
108168953	Gm46858	0	0	0	0	0	0.02	0	0	0	0	0	1	0	0.00666667	0	0.333333	predicted gene, 46858
14178	Fgf7	0.02	0.04	0.11	0.02	0.15	0.04	1	2	5	1	7	2	0.0566667	0.07	2.66667	3.33333	fibroblast growth factor 7
16549	Khsrp	20.86	23.23	24.22	22.28	24.48	25.25	1456	1622	1695	1528	1696	1762	22.77	24.0033	1591	1662	KH-type splicing regulatory protein
21822	Tgtp1	0	0.04	0.04	0.04	0.04	0	0	1.7	1.78	1.72	1.86	0	0.0266667	0.0266667	1.16	1.19333	T cell specific GTPase 1
67958	U2surp	8.07	8.35	8.26	7.47	7.25	7	1087	1117	1105	985	961	932	8.22667	7.24	1103	959.333	U2 snRNP-associated SURP domain containing
242466	Zfp462	0.18	0.49	0.53	0.15	0.36	0.32	33	94	102	27	68	61	0.4	0.276667	76.3333	52	zinc finger protein 462
66897	Naa16	4.9	4.86	5.19	5.41	4.97	5.7	261	268	268	298	254	302	4.98333	5.36	265.667	284.667	N(alpha)-acetyltransferase 16, NatA auxiliary subunit
118453	Mmp28	0.08	0.06	0.26	0.07	0.06	0.12	5	3.52	15.65	4	3.34	7	0.133333	0.0833333	8.05667	4.78	matrix metallopeptidase 28 (epilysin)
71743	Coasy	11.54	9.92	10.24	11.33	10.4	9.6	426	370	382	418	390	348	10.5667	10.4433	392.667	385.333	Coenzyme A synthase
68636	Fahd1	2.3	1.59	1.67	2.11	3.11	2.92	52	36	38	47	70	66	1.85333	2.71333	42	61	fumarylacetoacetate hydrolase domain containing 1
52150	Kcnk6	27.82	24.99	25.8	25.75	22.79	25.97	1987	1786	1848	1807	1616	1855	26.2033	24.8367	1873.67	1759.33	potassium inwardly-rectifying channel, subfamily K, member 6
232314	Ppp4r2	26.18	26.47	25.72	28.1	29.46	26.89	1720	1735	1687	1807	1917	1764	26.1233	28.15	1714	1829.33	protein phosphatase 4, regulatory subunit 2
53791	Tlr5	0	0	0.02	0.24	0.09	0.14	0	0	1	13	5	8	0.00666667	0.156667	0.333333	8.66667	toll-like receptor 5
208171	Tmprss7	0.01	0	0.01	0.01	0.05	0.05	1	0	1	1	4	1	0.00666667	0.0366667	0.666667	2	transmembrane serine protease 7
54637	Praf2	19.52	17.17	16.37	18.69	21.18	18.76	370	326	312	349	400	356	17.6867	19.5433	336	368.333	PRA1 domain family 2
74123	Foxp4	4.52	6.01	6.15	5.45	6.97	6.29	315	419	429	373	482	439	5.56	6.23667	387.667	431.333	forkhead box P4
68270	Dnaaf1	0	0	0	0	0.02	0	0	0	0	0	1.14	0	0	0.00666667	0	0.38	dynein, axonemal assembly factor 1
14969	H2-Eb1	80.12	99.04	36.36	59.52	52.75	50.45	2194	2715	1000	1604	1437	1382	71.84	54.24	1969.67	1474.33	histocompatibility 2, class II antigen E beta
69478	2300009A05Rik	17.99	16.92	16.04	17.92	16.29	21.62	142	134	128	140	129	171	16.9833	18.61	134.667	146.667	RIKEN cDNA 2300009A05 gene
97487	Cmtm4	5.51	7.14	6.14	5.98	7.02	5.63	759	984	848	809	960	776	6.26333	6.21	863.667	848.333	CKLF-like MARVEL transmembrane domain containing 4
50771	Atp9b	20.19	22.42	21.12	18.05	19.51	19.05	1615	1786	1700	1434	1569	1500	21.2433	18.87	1700.33	1501	ATPase, class II, type 9B
237542	Osbpl8	95.1	90.51	98.37	78.76	69.68	71.6	12052	11478	12496.9	9805.13	8759	9072	94.66	73.3467	12009	9212.04	oxysterol binding protein-like 8
66266	Eapp	17.15	18.8	17.91	18.53	18.14	17.82	278	304	293	297	294	289	17.9533	18.1633	291.667	293.333	E2F-associated phosphoprotein
16401	Itga4	14.53	18.63	16.96	21.57	23.78	22.84	2555.76	3277.68	2990.33	3726.46	4150.8	4017.45	16.7067	22.73	2941.26	3964.9	integrin alpha 4
60611	Foxj2	9.75	11.53	11.98	11.15	12.44	12.7	860	1018	1060	967	1089	1121	11.0867	12.0967	979.333	1059	forkhead box J2
20350	Sema3f	0.42	0.03	0.11	0.32	0.04	0.04	25	2	7	18	2	2	0.186667	0.133333	11.3333	7.33333	sema domain, immunoglobulin domain (Ig), short basic domain, secreted, (semaphorin) 3F
268567	Tmem229b	11.29	10.85	9.82	10.2	8.45	9.15	757	721	648	666	555	609	10.6533	9.26667	708.667	610	transmembrane protein 229B
11803	Aplp1	0.32	0.44	0.49	0.43	0.35	0.25	13	18	20	17	14	10	0.416667	0.343333	17	13.6667	amyloid beta (A4) precursor-like protein 1
74315	Rnf145	16.88	11.24	12.17	11.1	7.73	9.85	1042	701	760	671	479	616	13.43	9.56	834.333	588.667	ring finger protein 145
27878	Tada1	11.73	11.34	10.06	11.32	11.55	10.79	403	393	364	399	404	377	11.0433	11.22	386.667	393.333	transcriptional adaptor 1
68035	Rbm42	37.9	35.97	39.45	34.74	39.18	37.74	1060	1007	1108	956	1090	1056	37.7733	37.22	1058.33	1034	RNA binding motif protein 42
110935	Atp6v1b1	0	0	0	0	0.03	0	0	0	0	0	1	0	0	0.01	0	0.333333	ATPase, H+ transporting, lysosomal V1 subunit B1
67694	Ift74	4.79	5.01	4.49	5.08	5.92	5.26	172	180	162	180	212	189	4.76333	5.42	171.333	193.667	intraflagellar transport 74
237465	Ccdc38	0.03	0.05	0.03	0.03	0.06	0.03	2	3	2	2	4	2	0.0366667	0.04	2.33333	2.66667	coiled-coil domain containing 38
73873	Fam161a	1.11	1.43	1	1.56	1.05	1.28	53	60	53	65	55	51	1.18	1.29667	55.3333	57	family with sequence similarity 161, member A
330171	Kctd10	24.97	24.8	26.78	26.06	27.16	26.5	1332.04	1324	1433	1366.21	1439	1413.79	25.5167	26.5733	1363.01	1406.33	potassium channel tetramerisation domain containing 10
77976	Nuak1	4.03	3.64	4.33	4.98	3.66	4.81	357	323	385	434	322	426	4	4.48333	355	394	NUAK family, SNF1-like kinase, 1
53374	Chst3	0.18	0.79	0.53	0.13	0.31	0.12	20	87	58	14	33	13	0.5	0.186667	55	20	carbohydrate (chondroitin 6/keratan) sulfotransferase 3
107375	Slc25a45	30.61	28.86	28.24	32.02	30.17	31.09	1072	1006	997	1103	1064	1091	29.2367	31.0933	1025	1086	solute carrier family 25, member 45
69550	Bst2	254.69	161.06	159.98	137.91	107.7	125.76	2803	1777	1775	1499	1185	1386	191.91	123.79	2118.33	1356.67	bone marrow stromal cell antigen 2
54381	Cpq	27.69	24.57	22.53	25.36	25.25	24.89	887	788	725	799	804	797	24.93	25.1667	800	800	carboxypeptidase Q
380629	Heca	13.32	14.15	12.52	11.65	12.9	11.84	1013	1062	952	880	955	887	13.33	12.13	1009	907.333	hdc homolog, cell cycle regulator
12659	Ovgp1	0.14	0.23	0.23	0.19	0.23	0.12	6	10	10	8	10	5	0.2	0.18	8.66667	7.66667	oviductal glycoprotein 1
140570	Plxnb2	114.99	113.96	126.68	113.99	116.89	120.77	13207	13080	14637	12871	13326	13882	118.543	117.217	13641.3	13359.7	plexin B2
93709	Pcdhga1	0.26	0.34	0.38	0.33	0.22	0.34	20.99	26.88	30.64	25.46	17.29	27.3	0.326667	0.296667	26.17	23.35	protocadherin gamma subfamily A, 1
105522	Ankrd28	7.28	9.91	9.84	6.76	10.26	8.44	836	1136	1231	831	1236	1033	9.01	8.48667	1067.67	1033.33	ankyrin repeat domain 28
11542	Adora3	1	0.97	1.56	1.44	1.48	1.87	40	39	63	57	59	75	1.17667	1.59667	47.3333	63.6667	adenosine A3 receptor
22121	Rpl13a	434.51	425	397.96	479.15	484.41	471.42	6814	6677	6280	7408	7576	7400	419.157	478.327	6590.33	7461.33	ribosomal protein L13A
140488	Igf2bp3	0.98	0.4	0.29	0.79	0.37	0.23	71	30	21	54	27	17	0.556667	0.463333	40.6667	32.6667	insulin-like growth factor 2 mRNA binding protein 3
73061	Cldn34c1	1.43	1.3	0.98	1.04	1.62	1.34	63	73.72	55.86	57.96	64.37	60.4	1.23667	1.33333	64.1933	60.91	claudin 34C1
102637485	Gm34280	0	0	0	0	0.01	0	0	0	0	0	1	0	0	0.00333333	0	0.333333	predicted gene, 34280
12125	Bcl2l11	30.51	25.74	29.41	23.9	23.16	27.1	2623.53	2216	2551.9	2019.35	2000.95	2328.99	28.5533	24.72	2463.81	2116.43	BCL2-like 11 (apoptosis facilitator)
68528	Smim6	0	0.27	0	0.07	0.07	0.07	0	4	0	1	1	1	0.09	0.07	1.33333	1	small integral membrane protein 6
214742	Rcor3	7.22	7.58	7.46	7.52	7.05	7.04	412	456	421	434	431	425	7.42	7.20333	429.667	430	REST corepressor 3
74413	Tc2n	0	0	0.01	0	0	0.05	0	0	1	0	0	1	0.00333333	0.0166667	0.333333	0.333333	tandem C2 domains, nuclear
76252	Atp6v0e2	0.07	0.04	0.16	0.08	0.03	0.07	2	1	5	2	1	2	0.09	0.06	2.66667	1.66667	ATPase, H+ transporting, lysosomal V0 subunit E2
51800	Bok	0	0	0.04	0.08	0.04	0.16	0	0	1	2	1	4	0.0133333	0.0933333	0.333333	2.33333	BCL2-related ovarian killer
72720	Zfp248	0.8	0.57	0.68	0.73	0.8	0.57	51	36	41	45	50	36	0.683333	0.7	42.6667	43.6667	zinc finger protein 248
384724	Cyp2t4	0	0.03	0	0	0	0	0	1	0	0	0	0	0.01	0	0.333333	0	cytochrome P450, family 2, subfamily t, polypeptide 4
19167	Psma3	54.84	54.74	54.48	52.13	55.72	54.44	1247	1235	1239	1154	1253	1243	54.6867	54.0967	1240.33	1216.67	proteasome (prosome, macropain) subunit, alpha type 3
19229	Ptk2b	75.76	82.46	79.86	60.19	63.32	61.93	5161	5621	5457	4030	4282	4218	79.36	61.8133	5413	4176.67	PTK2 protein tyrosine kinase 2 beta
101185	Pot1a	4.33	4.44	4.21	4.35	3.88	4.15	225	230	226	229	202	218	4.32667	4.12667	227	216.333	protection of telomeres 1A
217207	Dhx8	13.89	13.72	14.31	13.39	13.92	14.51	1050	1038	1085	995	1045	1097	13.9733	13.94	1057.67	1045.67	DEAH (Asp-Glu-Ala-His) box polypeptide 8
215798	Adgrg6	4.64	4.49	4.69	5.88	6.12	5.95	575	549	589	709	735	718	4.60667	5.98333	571	720.667	adhesion G protein-coupled receptor G6
67563	Narfl	14.49	16.41	14.55	15.25	14.59	13.99	557.81	614.47	577.52	564.2	561.01	550.7	15.15	14.61	583.267	558.637	nuclear prelamin A recognition factor-like
67707	Mrpl24	35.96	32.98	32.29	32.83	33.79	33.74	619.26	556.45	562.74	547.19	570.61	571.97	33.7433	33.4533	579.483	563.257	mitochondrial ribosomal protein L24
213753	Zfp598	12.81	12.73	12.67	12.76	12.59	12.38	732	730	724	715	712	707	12.7367	12.5767	728.667	711.333	zinc finger protein 598
66043	Atp5d	126.08	131.11	120.48	132.06	140.09	134.78	1754	1830	1690	1817	1949	1885	125.89	135.643	1758	1883.67	ATP synthase, H+ transporting, mitochondrial F1 complex, delta subunit
207792	BC034090	0	0.01	0.01	0.02	0	0	0	1	1	1	0	0	0.00666667	0.00666667	0.666667	0.333333	cDNA sequence BC034090
245126	Tarm1	0.28	0.43	0.21	1.14	1.05	0.97	7	9	3	25	23	18	0.306667	1.05333	6.33333	22	T cell-interacting, activating receptor on myeloid cells 1
235627	Nbeal2	5.85	6.63	7.05	6.97	7.2	8.33	919	1042	1111	1076	1123	1309	6.51	7.5	1024	1169.33	neurobeachin-like 2
319899	Dock6	0.82	1.46	1.2	1.14	1.4	1.38	98	173	144	127	165	163	1.16	1.30667	138.333	151.667	dedicator of cytokinesis 6
66664	Tmem41a	5.43	7.99	4.35	6.17	7.67	7.4	118	174	95	132	166	161	5.92333	7.08	129	153	transmembrane protein 41a
218341	Rfesd	2.21	2.46	1.84	2.31	2.81	1.96	99	107	84	104	125	89	2.17	2.36	96.6667	106	Rieske (Fe-S) domain containing
246782	Atpaf2	10.44	8.87	8.76	10.03	10.46	8.69	310	265	264	285	313	258	9.35667	9.72667	279.667	285.333	ATP synthase mitochondrial F1 complex assembly factor 2
27397	Mrpl17	3.62	3.61	3.26	3.78	3.36	3.29	431	430	389	443	397	392	3.49667	3.47667	416.667	410.667	mitochondrial ribosomal protein L17
68750	Rreb1	12.64	12.88	14.42	14.84	14.72	15.61	1938	1981	2216	2239	2238	2394	13.3133	15.0567	2045	2290.33	ras responsive element binding protein 1
240672	Dusp5	0.22	0.83	0.77	0.73	2	0.89	4	15	14	13	36	16	0.606667	1.20667	11	21.6667	dual specificity phosphatase 5
12508	Cd53	238.6	188.07	201.91	200.44	157.18	174.44	11453	9034	9724	9459	7495	8375	209.527	177.353	10070.3	8443	CD53 antigen
16562	Kif1c	43.18	59.79	63.67	51.57	61.02	52.95	4492	5800	5849	4790	5812	5142	55.5467	55.18	5380.33	5248	kinesin family member 1C
102632483	Gm17330	0.33	0.34	0.16	0.15	0.13	0.24	15.28	15.77	7.54	7	6.01	10.98	0.276667	0.173333	12.8633	7.99667	predicted gene, 17330
12931	Crlf1	0.18	0.04	0.13	0.24	0.04	0.18	5	1	3	6	1	4	0.116667	0.153333	3	3.66667	cytokine receptor-like factor 1
217216	BC030867	0.16	0.16	0.15	0.12	0.3	0.05	7	7	5	5	11	2	0.156667	0.156667	6.33333	6	cDNA sequence BC030867
214685	Chadl	0.16	0.21	0.13	0.21	0.16	0.08	8	9	6	9	7	4	0.166667	0.15	7.66667	6.66667	chondroadherin-like
12583	Cdo1	0.8	0.6	0.64	1.06	1.09	1.4	20	15	16	26	27	34	0.68	1.18333	17	29	cysteine dioxygenase 1, cytosolic
67248	Rpl39	293.22	280.45	264.79	277.87	288.64	300.54	1442	1387	1323	1360	1434	1484	279.487	289.017	1384	1426	ribosomal protein L39
245174	Zfp937	0.81	0.77	0.77	0.94	0.77	0.82	99.01	95.22	94.36	113.6	94	100.43	0.783333	0.843333	96.1967	102.677	zinc finger protein 937
244141	Nars2	2.82	2.79	2.45	2.8	2.94	3.2	103	121	97	117	119	123	2.68667	2.98	107	119.667	asparaginyl-tRNA synthetase 2 (mitochondrial)(putative)
12443	Ccnd1	0.67	2.63	1.37	0.17	1.16	0.35	44.49	173.71	90.97	11.09	76.32	23.46	1.55667	0.56	103.057	36.9567	cyclin D1
259144	Olfr456	0	0	0	0	0.06	0	0	0	0	0	1	0	0	0.02	0	0.333333	olfactory receptor 456
66180	P3h4	0.03	0.06	0.06	0.16	0.03	0.16	1	2	2	5	1	5	0.05	0.116667	1.66667	3.66667	prolyl 3-hydroxylase family member 4 (non-enzymatic)
68420	Ankrd13a	71.16	69.19	69.62	65.21	66.25	69.52	4060	3961	3995	3671	3758	3987	69.99	66.9933	4005.33	3805.33	ankyrin repeat domain 13a
18670	Abcb4	1.92	5.05	3.39	2.18	4.75	2.88	130	346	241	149	328	192	3.45333	3.27	239	223	ATP-binding cassette, sub-family B (MDR/TAP), member 4
66256	Ssr2	53.21	48.28	49.19	49.95	49.35	52.04	898	813	833	830	829	878	50.2267	50.4467	848	845.667	signal sequence receptor, beta
170625	Snx18	16.55	15.29	16.97	18.28	18.86	18.33	1290	1192	1326	1400	1459	1429	16.27	18.49	1269.33	1429.33	sorting nexin 18
80890	Trim2	0.18	0.49	0.29	0.36	0.5	0.2	23	63	37	45	64	27	0.32	0.353333	41	45.3333	tripartite motif-containing 2
17364	Trpm1	0	0	0	0.01	0	0	0	0	0	1	0	0	0	0.00333333	0	0.333333	transient receptor potential cation channel, subfamily M, member 1
66736	Emc2	32.24	37.42	34.34	29.94	35.68	32.67	634	737	679	580	699	643	34.6667	32.7633	683.333	640.667	ER membrane protein complex subunit 2
67671	Rpl38	624.24	585.99	580.09	589.14	560.31	666.37	1561	1499	1485	1472	1464	1701	596.773	605.273	1515	1545.67	ribosomal protein L38
11844	Arf5	86.99	95.38	87.68	90.58	103	97.32	1217	1337	1235	1250	1438	1363	90.0167	96.9667	1263	1350.33	ADP-ribosylation factor 5
59090	Midn	14.94	18.51	17.64	14.99	16.07	16.73	947	1173	1122	933	1012	1062	17.03	15.93	1080.67	1002.33	midnolin
74256	Cyld	7.42	6.52	6.91	7.02	6.57	7.14	1061	932	993	983	931	1022.02	6.95	6.91	995.333	978.673	CYLD lysine 63 deubiquitinase
68339	Ccdc88c	0.06	0.02	0.04	0.22	0.01	0.02	8	3	6	28	1	3	0.04	0.0833333	5.66667	10.6667	coiled-coil domain containing 88C
14200	Fhl2	0	0.09	0.04	0	0.14	0.05	0	2	1	0	3	1	0.0433333	0.0633333	1	1.33333	four and a half LIM domains 2
12579	Cdkn2b	0.04	0.22	0.04	0	0	0	1	5	1	0	0	0	0.1	0	2.33333	0	cyclin dependent kinase inhibitor 2B
67287	Parp6	12.46	11.98	11.52	10.5	11.86	10.85	572	551	544	479	541	497	11.9867	11.07	555.667	505.667	poly (ADP-ribose) polymerase family, member 6
414069	BC024978	3.91	3.2	4.27	4.25	4.54	4	134	121	148	153	154	143	3.79333	4.26333	134.333	150	cDNA sequence BC024978
80981	Arl4d	0.59	0.63	0.58	0.41	0.77	0.36	13	14	13	9	17	8	0.6	0.513333	13.3333	11.3333	ADP-ribosylation factor-like 4D
84652	Fam126a	9.13	10.78	10.44	10.64	11.75	10.9	907	1079	1036	1045	1159	1078	10.1167	11.0967	1007.33	1094	family with sequence similarity 126, member A
27057	Ncoa4	244.16	218.56	219.08	237.14	189.06	210.61	14574	13035	13092	13918	11204	12591	227.267	212.27	13567	12571	nuclear receptor coactivator 4
12400	Cbfb	39.2	40.54	38.78	33.46	31.28	30.22	1950	2019	1937	1637	1547	1504	39.5067	31.6533	1968.67	1562.67	core binding factor beta
19746	Rhd	0	0	0	0.04	0	0.04	0	0	0	1	0	1	0	0.0266667	0	0.666667	Rh blood group, D antigen
381270	March4	0	0	0	0.03	0	0	0	0	0	2	0	0	0	0.01	0	0.666667	membrane-associated ring finger (C3HC4) 4
319953	Ttll1	5.22	5.77	6.41	6.72	6.96	6.74	182	194	216	231	241	235	5.8	6.80667	197.333	235.667	tubulin tyrosine ligase-like 1
68134	Upf3b	10.29	8.78	8.76	10.06	10.62	9.44	467	399	394	455.01	456	434	9.27667	10.04	420	448.337	UPF3 regulator of nonsense transcripts homolog B (yeast)
114304	Slc28a3	0	0	0.01	0	0	0	0	0	1	0	0	0	0.00333333	0	0.333333	0	solute carrier family 28 (sodium-coupled nucleoside transporter), member 3
93734	Mpv17l	2.76	3.54	3.56	3.13	3.74	2.95	152	183.76	177.03	158	197	168	3.28667	3.27333	170.93	174.333	Mpv17 transgene, kidney disease mutant-like
243653	Clec1a	0.75	0.64	0.4	0.72	0.43	0.27	38	36	20	36	23	15	0.596667	0.473333	31.3333	24.6667	C-type lectin domain family 1, member a
106757	Catsperd	0	0	0.03	0	0	0	0	0	1	0	0	0	0.01	0	0.333333	0	cation channel sperm associated auxiliary subunit delta
12369	Casp7	9.83	9.29	9.49	8.95	8.5	8.57	391	370	380	351	336	342	9.53667	8.67333	380.333	343	caspase 7
384009	Glipr2	0.98	0.59	0.62	1.72	1.13	1.39	33	20	21	57	38	47	0.73	1.41333	24.6667	47.3333	GLI pathogenesis-related 2
76740	Efr3a	23.14	23.6	24.91	24.23	25.25	24.39	2127	2171	2297	2188	2302	2241	23.8833	24.6233	2198.33	2243.67	EFR3 homolog A
71997	Smg9	14.71	14.64	14.88	14.27	15.33	16.21	553	551	558	528	563	610	14.7433	15.27	554	567	smg-9 homolog, nonsense mediated mRNA decay factor (C. elegans)
23849	Klf6	107.59	100.21	104.44	99.39	99.56	94.38	7935	7394	7724	7203	7289	6961	104.08	97.7767	7684.33	7151	Kruppel-like factor 6
93686	Rbfox2	0.4	0.25	0.36	0.27	0.32	0.26	35	29	34	27	37	30	0.336667	0.283333	32.6667	31.3333	RNA binding protein, fox-1 homolog (C. elegans) 2
17164	Mapkapk2	93.47	79.51	81.45	76.82	70.51	75.2	4604	3919	4025	3720	3450	3705	84.81	74.1767	4182.67	3625	MAP kinase-activated protein kinase 2
12785	Cnbp	84.72	87.71	82.4	77.54	79.73	76	2489	2605	2439	2258	2353	2240	84.9433	77.7567	2511	2283.67	cellular nucleic acid binding protein
80901	Cxcr6	0.03	0.03	0	0.03	0	0.03	1	1	0	1	0	1	0.02	0.02	0.666667	0.666667	chemokine (C-X-C motif) receptor 6
14065	F2rl3	0	0.1	0.07	0.07	0.07	0.07	0	3	2	2	2	3	0.0566667	0.07	1.66667	2.33333	coagulation factor II (thrombin) receptor-like 3
230793	Ahdc1	1.45	1.58	1.47	1.18	1.5	1.48	164	180	170	131	170	168	1.5	1.38667	171.333	156.333	AT hook, DNA binding motif, containing 1
13728	Mark2	16.14	17.5	17.42	17.11	18.65	17.38	1207	1307	1311	1249	1380	1304	17.02	17.7133	1275	1311	MAP/microtubule affinity regulating kinase 2
27027	Tspan32	0.83	0.51	0.56	1.28	0.42	0.68	22	14	15	34	11	18	0.633333	0.793333	17	21	tetraspanin 32
108160	Fam50a	43.33	45.61	41.86	47.25	51.18	48.35	961	1013	933	1032	1130	1073	43.6	48.9267	969	1078.33	family with sequence similarity 50, member A
29807	Tpk1	3.79	3.78	3.31	3.63	3.05	3.59	173	172	152	163	138	164	3.62667	3.42333	165.667	155	thiamine pyrophosphokinase
93689	Lmod1	0	0.01	0	0	0	0	0	1	0	0	0	0	0.00333333	0	0.333333	0	leiomodin 1 (smooth muscle)
110911	Cds2	24.35	28.92	27.76	27.46	30.29	28.64	3535	4188	4052	3875	4396	4207	27.01	28.7967	3925	4159.33	CDP-diacylglycerol synthase (phosphatidate cytidylyltransferase) 2
70385	Spdl1	3.88	3.32	3.1	3.71	3.68	2.83	166	142	133	157	156	121	3.43333	3.40667	147	144.667	spindle apparatus coiled-coil protein 1
52715	Ccdc43	9.77	9.74	10.35	8.51	10	9.5	381	380	406	327	390	372	9.95333	9.33667	389	363	coiled-coil domain containing 43
19317	Qk	70.25	68.14	70.9	69.5	67.78	71.8	6506	6324	6602	6311	6222	6685	69.7633	69.6933	6477.33	6406	quaking
67945	Rpl41	1054.65	984.46	995.54	1074.3	1071.38	1123.54	5472	5135	5244	5543	5610	5851	1011.55	1089.74	5283.67	5668	ribosomal protein L41
100163	Pafah2	4.05	4.89	4.87	4.41	5.82	4.65	220	266	261	232	313	250	4.60333	4.96	249	265	platelet-activating factor acetylhydrolase 2
17755	Map1b	0.03	0.02	0.05	0.03	0.02	0.03	4	5	11	4	5	4	0.0333333	0.0266667	6.66667	4.33333	microtubule-associated protein 1B
19664	Rbpj	20.88	20.28	20	21.79	20.26	22.38	1854	1746	1784	1936	1775	2006	20.3867	21.4767	1794.67	1905.67	recombination signal binding protein for immunoglobulin kappa J region
71918	Zcchc24	4.99	5.75	8.17	9.68	12.15	13.38	382	441	628	729	924	1025	6.30333	11.7367	483.667	892.667	zinc finger, CCHC domain containing 24
330817	Dhps	10.55	12.28	11.05	10.08	11.25	10.12	255	281	263	238	273	261	11.2933	10.4833	266.333	257.333	deoxyhypusine synthase
20322	Sord	24.66	28.94	27.97	29.37	35.24	36.14	940	1104	1070	1101	1335	1378	27.19	33.5833	1038	1271.33	sorbitol dehydrogenase
67097	Rps10	778.37	770.13	703.54	756.38	815.39	791.36	5826	5786	5326	5598	6126	5936	750.68	787.71	5646	5886.67	ribosomal protein S10
237459	Cdk17	10.48	11.88	10.21	9.13	8.47	8.89	643	721	634	553	513	542	10.8567	8.83	666	536	cyclin-dependent kinase 17
102075	Plekhg4	0	0.01	0.01	0	0	0	0	1	1	0	0	0	0.00666667	0	0.666667	0	pleckstrin homology domain containing, family G (with RhoGef domain) member 4
30838	Fbxw4	10.17	9.66	8.54	10.74	9.16	9.55	333	321	283	346	301	313	9.45667	9.81667	312.333	320	F-box and WD-40 domain protein 4
18104	Nqo1	0.4	2.41	2.44	1.21	2.9	2.93	10	61	62	30	73	74	1.75	2.34667	44.3333	59	NAD(P)H dehydrogenase, quinone 1
67526	Atg12	36.1	36.34	34.96	35.81	36.23	33.69	1518	1535	1475	1486	1525	1422	35.8	35.2433	1509.33	1477.67	autophagy related 12
105859	Csdc2	0.02	0.05	0.05	0	0	0	1	2	2	0	0	0	0.04	0	1.66667	0	cold shock domain containing C2, RNA binding
101700	Trim68	1.49	2.08	1.43	1.99	1.97	1.61	60	84	58	79	79	65	1.66667	1.85667	67.3333	74.3333	tripartite motif-containing 68
71870	Cfap45	0.13	0.26	0.46	0.37	0.97	0.83	4	8	14	11	29	25	0.283333	0.723333	8.66667	21.6667	cilia and flagella associated protein 45
100044509	Tgfbr3l	0.12	0	0.06	0.06	0.06	0.06	2	0	1	1	1	1	0.06	0.06	1	1	transforming growth factor, beta receptor III-like
67016	Tbc1d2b	29.87	25.29	27.67	30.63	27.63	30.32	3104	2641	2915	3161	2869	3179	27.61	29.5267	2886.67	3069.67	TBC1 domain family, member 2B
547109	Trim43a	0	0	0	0.04	0.04	0.07	0	0	0	1	1	2	0	0.05	0	1.33333	tripartite motif-containing 43A
94065	Mrpl34	37.98	37.29	34.79	38.29	38.82	43.6	333	328	308	332	341	383	36.6867	40.2367	323	352	mitochondrial ribosomal protein L34
71728	Stk11ip	14.3	17.27	15.35	14.6	15.63	14.69	1117	1350	1203	1121	1212	1148	15.64	14.9733	1223.33	1160.33	serine/threonine kinase 11 interacting protein
72946	Lrrc47	14.34	14.04	14.02	14.6	15.27	14.72	843	825.91	826.51	843.84	891.63	865.67	14.1333	14.8633	831.807	867.047	leucine rich repeat containing 47
71836	Shcbp1l	0.06	0.11	0.04	0.17	0.06	0.05	2	4	1	6	2	2	0.07	0.0933333	2.33333	3.33333	Shc SH2-domain binding protein 1-like
13488	Drd1	0.1	0.05	0.02	0.07	0.13	0.12	6	3	1	4	8	7	0.0566667	0.106667	3.33333	6.33333	dopamine receptor D1
15427	Hoxc9	0	0	0	0	0	0.04	0	0	0	0	0	1	0	0.0133333	0	0.333333	homeobox C9
381835	Sbk3	0	0	0.02	0	0	0	0	0	1	0	0	0	0.00666667	0	0.333333	0	SH3 domain binding kinase family, member 3
217124	Ppp1r9b	55.47	57.9	59.26	54.33	54.82	56.51	4205	4391	4505	4047	4125	4284	57.5433	55.22	4367	4152	protein phosphatase 1, regulatory subunit 9B
14630	Gclm	31.66	56.29	60.03	37.98	68.27	53.56	1099	1956	2092	1297	2356	1860	49.3267	53.27	1715.67	1837.67	glutamate-cysteine ligase, modifier subunit
67911	Zfp169	1.08	1.07	1.11	1.4	1.28	1.39	176	171	181	226	211	228	1.08667	1.35667	176	221.667	zinc finger protein 169
225049	Ttc7	24.76	25.52	26.6	29.83	30.12	31.73	1948	2048	2149	2362	2398	2552	25.6267	30.56	2048.33	2437.33	tetratricopeptide repeat domain 7
53600	Timm23	52.65	61.31	58.11	57.96	56.98	61.52	956	1115	1061	1037	1031	1118	57.3567	58.82	1044	1062	translocase of inner mitochondrial membrane 23
12306	Anxa2	397.9	388.8	392.55	437.65	405.03	426.09	8771	8592	8713	9513	8911	9411	393.083	422.923	8692	9278.33	annexin A2
70031	Cmtm8	0.73	1.52	1.09	0.87	1.78	1.22	12	25	18	14	29	20	1.11333	1.29	18.3333	21	CKLF-like MARVEL transmembrane domain containing 8
22642	Zbtb17	6.42	6.5	6.23	5.76	6.32	5.92	338	337	331	302	332	311	6.38333	6	335.333	315	zinc finger and BTB domain containing 17
14584	Gfpt2	0	0	0.04	0.06	0.04	0.06	0	0	2	3	2	3	0.0133333	0.0533333	0.666667	2.66667	glutamine fructose-6-phosphate transaminase 2
381353	Ajm1	0.05	0.12	0.05	0.19	0.11	0.15	4	10	4	15	9	12	0.0733333	0.15	6	12	apical junction component 1
17965	Nbl1	0.07	0.1	0.14	0.21	0.48	0.31	2	3	4	6	14	9	0.103333	0.333333	3	9.66667	neuroblastoma, suppression of tumorigenicity 1
75064	Zcchc13	0	0	0.06	0	0	0	0	0	1	0	0	0	0.02	0	0.333333	0	zinc finger, CCHC domain containing 13
56349	Net1	0.81	1.94	1.86	1.17	1.52	1.05	55	132	126	78	102	71	1.53667	1.24667	104.333	83.6667	neuroepithelial cell transforming gene 1
13048	Cux2	0	0.01	0.01	0	0	0	0	1	1	0	0	0	0.00666667	0	0.666667	0	cut-like homeobox 2
338369	Tmem220	3.91	4.29	3.09	3.78	3.32	3.64	102	112	81	97	86	95	3.76333	3.58	98.3333	92.6667	transmembrane protein 220
72925	March1	28.55	24.28	23.64	25	20.83	25.56	1992	1693	1655	1707	1444	1775	25.49	23.7967	1780	1642	membrane-associated ring finger (C3HC4) 1
269120	Optc	0	0	0.03	0	0	0	0	0	1	0	0	0	0.01	0	0.333333	0	opticin
20787	Srebf1	18.13	17.94	17.98	18.99	18.15	19.59	1369	1358	1362	1410	1362	1480	18.0167	18.91	1363	1417.33	sterol regulatory element binding transcription factor 1
13418	Dnajc1	8.73	10.79	9.36	9.28	9.39	8.16	777.66	895.57	798.58	783.38	801.58	734.88	9.62667	8.94333	823.937	773.28	DnaJ heat shock protein family (Hsp40) member C1
68537	Mrpl13	24.57	23.89	24.55	24.97	22.55	23.74	278	271	280	279	255	269	24.3367	23.7533	276.333	267.667	mitochondrial ribosomal protein L13
13007	Csrp1	25.84	36.13	31.83	32.62	40.95	40.19	755	1057	934	938	1190	1175	31.2667	37.92	915.333	1101	cysteine and glycine-rich protein 1
66587	Fastk	20.5	21.82	21.38	20.97	22.7	22.48	642	684	678	642	707	701	21.2333	22.05	668	683.333	Fas-activated serine/threonine kinase
230861	Eif4g3	30.94	29.91	31.27	35.63	34.13	35.87	3170	3079	3237	3598	3477	3702	30.7067	35.21	3162	3592.33	eukaryotic translation initiation factor 4 gamma, 3
74255	Smu1	19.34	17.9	17.06	17.25	18.6	15.84	1094	1013	968	959	1045	896	18.1	17.23	1025	966.667	smu-1 suppressor of mec-8 and unc-52 homolog (C. elegans)
67427	Rps20	54.1	51.71	47.95	53.44	52.36	49.52	3231	3090	2872	3137	3105	2958	51.2533	51.7733	3064.33	3066.67	ribosomal protein S20
18729	Pira6	5.23	4.51	3.37	5.69	4.59	3.73	146.12	127.18	92.1	153.36	123.69	100.09	4.37	4.67	121.8	125.713	paired-Ig-like receptor A6
11651	Akt1	110.51	118.82	120.1	109.62	115.74	114.59	4941	5335	5412	4846	5182	5161	116.477	113.317	5229.33	5063	thymoma viral proto-oncogene 1
50527	Ero1l	14.55	15.68	16.53	16.21	18.49	16.74	1126	1214	1283	1233	1421	1296	15.5867	17.1467	1207.67	1316.67	ERO1-like (S. cerevisiae)
13144	Dapk3	15.63	15.24	15.63	16.58	17.6	16.58	416	406	410	436	463	448	15.5	16.92	410.667	449	death-associated protein kinase 3
103737	Pex12	2.96	2.55	3.11	2.95	2.94	2.65	120	103	129	118.87	119	108	2.87333	2.84667	117.333	115.29	peroxisomal biogenesis factor 12
68732	Carmil1	0.22	0.7	0.46	0.6	0.88	0.58	20	65	45	55	80	54	0.46	0.686667	43.3333	63	capping protein regulator and myosin 1 linker 1
73671	Sult6b1	0.43	0.2	0.26	0.38	0.38	0.35	15	7	9	13	13	12	0.296667	0.37	10.3333	12.6667	sulfotransferase family, cytosolic, 6B, member 1
17698	Msn	276.98	303.95	280.8	267.66	277.86	255.95	18527	20342	18837	17595	18453	17122	287.243	267.157	19235.3	17723.3	moesin
[truncated: 13,221 more rows]
