# Supplementary material for: Apoptotic vesicles restore liver macrophage homeostasis to counteract type 2 diabetes
Source: J Extracell Vesicles. 2021 May 24;10(7):e12109. doi: 10.1002/jev2.12109 (PMC8144839; doi:10.1002/jev2.12109)
Supplement: Supplementary file 9 — Supporting information. [file JEV2-10-e12109-s009.xlsx]

## Sheet: Sheet1
Primers for quantitative real time polymerase chain reaction (qRT-PCR)
Genes	Description	Primer sequences
Tnf	m-Tnf-F	5’-ACGGCATGGATCTCAAAGAC-3’
	m-Tnf-R	5’-AGATAGCAAATCGGCTGACG-3’
Il1b	m-Il1b-F	5’-CCCAAGCAATACCCAAAGAA-3’
	m-Il1b-R	5’-GCTTGTGCTCTGCTTGTGAG-3’
Il6	m-Il6-F	5’-ACAAAGCCAGAGTCCTTCAGAGAG-3’
	m-Il6-R	5’-TTGGATGGTCTTGGTCCTTAGCCA-3’
Il10	m-Il10-F	5’-ATAACTGCACCCACTTCCCA-3’
	m-Il10-R	5’-GGGCATCACTTCTACCAGGT-3’
Nos2	m-Nos2-F	5’-CAGCTGGGCTGTACAAACCTT-3’
	m-Nos2-R	5’-CATTGGAAGTGAAGCGTTTCG-3’
Mrc1	m-Mrc1-F	5’-CTCTGTTCAGCTATTGGACGC-3’
	m-Mrc1-R	5’-CGGAATTTCTGGGATTCAGCTTC-3’
Retnla	m-Retnla-F	5’-CTGGGTTCTCCACCTCTTCA-3’
	m-Retnla-R	5’-TGCTGGGATGACTGCTACTG-3’
Ccl2	m-Ccl2-F	5’-TTAAAAACCTGGATCGGAACCAA-3’
	m-Ccl2-R	5’-GCATTAGCTTCAGATTTACGGGT-3’
Fasn	m-Fasn-F	5’-GGCCCCTCTGTTAATTGGCT-3’
	m-Fasn-R	5’-GGATCTCAGGGTTGGGGTTG-3’
Pparg	m-Pparg-F	5’-ATAAAGTCCTTCCCGCTGACC-3’
	m-Pparg-R	5’-TTCGGATGGCCACCTCTTTG-3’
Actb	m-Actb-F	5’-CTGGCACCACACCTTCTACA-3’
	m-Actb-R	5’-GGTACGACCAGAGGCATACA-3’
CRT	h-CRT-F	5’-CTCTGTCGGCCAGTTTCGAG-3’
	h-CRT-R	5’-TGTATTCTGAGTCTCCGTGCAT-3’
ACTB	h-ACTB-F	5’-TGGCACCCAGCACAATGAA-3’
	h-ACTB-R	5’-CTAAGTCATAGTCCGCCTAGAAGCA-3’
