# Supplementary material for: Apoptotic vesicles restore liver macrophage homeostasis to counteract type 2 diabetes
Source: J Extracell Vesicles. 2021 May 24;10(7):e12109. doi: 10.1002/jev2.12109 (PMC8144839; doi:10.1002/jev2.12109)
Supplement: Supplementary file 10 — Supporting information. [file JEV2-10-e12109-s006.xlsx]

## Sheet: Sheet1
List of the key apoptotic markers that are significantly upregulated in apoVs during proteomic analysis
Protein IDs	Protein names	Gene names	Fold Change	Q value	Biological function	Apoptosis effect
sp|Q07812|BAX_HUMAN	Apoptosis regulator BAX	BAX	3.03414	0.0499221	A chief executioner protein of the apoptotic pathway	Translocation to the mitochondrion membrane, leading to the release of cytochrome c to trigger apoptosis [1, 2]
sp|O00303|EIF3F_HUMAN	Eukaryotic translation initiation factor 3 subunit F	EIF3F	3.26641	0.0292111	Formation of cytoplasmic translation initiation complex	Activation of apoptosis in cancer cell line [3]
sp|Q9UBQ5|EIF3K_HUMAN	Eukaryotic translation initiation factor 3 subunit K	EIF3K	3.20077	0.0402249	Formation of cytoplasmic translation initiation complex	Apoptosis-promoting function by releasing caspase 3 from keratin-containing inclusions [4]
sp|P06396|GELS_HUMAN	Gelsolin	GSN	2.43187	0.0113415	Calcium-regulated, actin-modulating protein	A substrate for caspase-3 and a physiological effector of morphologic change during apoptosis [5, 6]
sp|O95819|M4K4_HUMAN	Mitogen-activated protein kinase kinase kinase kinase 4	MAP4K4	3.03042	0.0197298	Serine/threonine kinase with a role in the response to environmental stress and cytokines	Required for oxidative stress-induced apoptosis of cardiomyocytes [7]
sp|P14618|KPYM_HUMAN	Pyruvate kinase PKM	PKM	4.39315	0.0215492	Glycolytic enzyme participating in ATP biosynthetic process	Nuclear translocation to induce apoptosis of cancer cells [8]
sp|Q9NQC3|RTN4_HUMAN	Reticulon-4	RTN4	1.88297	0.0348137	Required to induce the formation and stabilization of endoplasmic reticulum (ER) tubules	A molecule participating in all three apoptosis signaling pathways [9]
sp|O95747|OXSR1_HUMAN	Serine/threonine-protein kinase OSR1	OXSR1	8.20039	0.0348206	A member of Ser/Thr kinase family to rule downstream kinases	A promoter of epilepsy through mediating apoptosis [10]
sp|P42224|STAT1_HUMAN	Signal transducer and activator of transcription 1-alpha/beta	STAT1	1.88202	0.0269361	Signal transducer and transcription activator that mediates cellular responses to cytokines and growth factors	A critical player in apoptosis induced by multiple factors [11, 12]
References
1	Walensky, L.D., Targeting BAX to drug death directly. Nat Chem Biol, 2019. 15(7): p. 657-665.
2	Westphal, D., R.M. Kluck, and G. Dewson, Building blocks of the apoptotic pore: how Bax and Bak are activated and oligomerize during apoptosis. Cell Death Differ, 2014. 21(2): p. 196-205.
3	Marchione, R., et al., MD11-mediated delivery of recombinant eIF3f induces melanoma and colorectal carcinoma cell death. Mol Ther Methods Clin Dev, 2015. 2: p. 14056.
4	Lin, Y.M., et al., eIF3k regulates apoptosis in epithelial cells by releasing caspase 3 from keratin-containing inclusions. J Cell Sci, 2008. 121(Pt 14): p. 2382-93.
5	Kothakota, S., et al., Caspase-3-generated fragment of gelsolin: effector of morphological change in apoptosis. Science, 1997. 278(5336): p. 294-8.
6	Springer, J.E., R.D. Azbill, and P.E. Knapp, Activation of the caspase-3 apoptotic cascade in traumatic spinal cord injury. Nat Med, 1999. 5(8): p. 943-6.
7	Fiedler, L.R., et al., MAP4K4 inhibition promotes survival of human stem cell-derived cardiomyocytes and reduces infarct size in vivo. Cell Stem Cell, 2019. 24(4): p. 579-591 e12.
8	Stetak, A., et al., Nuclear translocation of the tumor marker pyruvate kinase M2 induces programmed cell death. Cancer Res, 2007. 67(4): p. 1602-8.
9	Chen, Y., S. Zhao, and R. Xiang, RTN3 and RTN4: Candidate modulators in vascular cell apoptosis and atherosclerosis. J Cell Biochem, 2010. 111(4): p. 797-800.
10	Li, R., et al., MicroRNA-25-3p suppresses epileptiform discharges through inhibiting oxidative stress and apoptosis via targeting OXSR1 in neurons. Biochem Biophys Res Commun, 2020. 523(4): p. 859-866.
11	Kumar, A., et al., Defective TNF-alpha-induced apoptosis in STAT1-null cells due to low constitutive levels of caspases. Science, 1997. 278(5343): p. 1630-2.
12	Lim, W.S., et al., Signal transducer and activator of transcription-1 is critical for apoptosis in macrophages subjected to endoplasmic reticulum stress in vitro and in advanced atherosclerotic lesions in vivo. Circulation, 2008. 117(7): p. 940-51.
