# Supplementary material for: Apoptotic vesicles restore liver macrophage homeostasis to counteract type 2 diabetes
Source: J Extracell Vesicles. 2021 May 24;10(7):e12109. doi: 10.1002/jev2.12109 (PMC8144839; doi:10.1002/jev2.12109)
Supplement: Supplementary file 11 — Supporting information. [file JEV2-10-e12109-s005.xlsx]

## Sheet: Sheet1
List of the proteins with the potential to induce M2 polarization of macrophages that are significantly upregulated in apoVs during proteomic analysis
Protein IDs	Protein names	Gene names	Fold Change	Q value	Biological function	Macrophage modulatory effect
sp|P21589|5NTD_HUMAN	5'-nucleotidase	NT5E	1.999	0.0308748	Hydrolyzes extracellular nucleotides into membrane permeable nucleosides	Promotes macrophage M2 polarization to attenuate inflammation after spinal cord injury [1]
sp|P02511|CRYAB_HUMAN	Alpha-crystallin B chain	CRYAB	4.85235	0.00711566	A small heat-shock protein with anti-inflammatory properties	A potent negative regulator of inflammatory pathways involved in macrophage activation [2, 3]
sp|P13861|KAP2_HUMAN	cAMP-dependent protein kinase type II-alpha regulatory subunit	PRKAR2A	6.9971	0.0401193	Regulatory subunit of the cAMP-dependent protein kinases involved in cAMP signaling in cells.	Suppresses JAK2/STAT1 signaling to mediate macrophage M2 polarization [4]
sp|P53985|MOT1_HUMAN	Monocarboxylate transporter 1	SLC16A1	2.59068	0.037182	Proton-coupled monocarboxylate transporter to catalyze the rapid transport of many monocarboxylates across the plasma membrane	Promotes the alternative polarization of macrophages to inhibit antitumor immunity [5]
sp|P30041|PRDX6_HUMAN	Peroxiredoxin-6	PRDX6	3.31874	0.0306079	Thiol-specific peroxidase that catalyzes the reduction of hydrogen peroxide and organic hydroperoxides	Peroxiredoxin 6 deficiency increased reactive oxygen species (ROS) levels and lipopolysaccharide (LPS)-induced cytokine production by macrophages [6]
sp|P63244|RACK1_HUMAN	Receptor of activated protein C kinase 1	RACK1	1.81281	0.0371005	Scaffolding protein involved in the recruitment, assembly and/or regulation of a variety of signaling molecules	Promotes M2-like polarization by regulating NF-κB pathway [7]
sp|P00441|SODC_HUMAN	Superoxide dismutase [Cu-Zn]	SOD1	8.54812	0.0256584	Destroys radicals by converting superoxide anion to H2O2	Mediates redox regulation of Jumonji domain containing 3 to modulate macrophage M2 polarization [8, 9]
sp|P50552|VASP_HUMAN	Vasodilator-stimulated phosphoprotein	VASP	8.34948	0.0371005	Actin-associated proteins involved in a range of processes dependent on cytoskeleton remodeling and cell polarity	A key regulator of macrophage M2 polarization [10, 11]
References
1	Xu, S., et al., Ecto-5'-nucleotidase (CD73) attenuates inflammation after spinal cord injury by promoting macrophages/microglia M2 polarization in mice. J Neuroinflammation, 2018. 15(1): p. 155.
2	Ousman, S.S., et al., Protective and therapeutic role for alphaB-crystallin in autoimmune demyelination. Nature, 2007. 448(7152): p. 474-9.
3	Zhang, Y., et al., Activation of dopamine D2 receptor suppresses neuroinflammation through alphaB-crystalline by inhibition of NF-kappaB nuclear translocation in experimental ICH mice model. Stroke, 2015. 46(9): p. 2637-46.
4	Kong, D., et al., PKA regulatory IIalpha subunit is essential for PGD2-mediated resolution of inflammation. J Exp Med, 2016. 213(10): p. 2209-26.
5	Li, B., et al., Expression of monocarboxylate transporter 1 in immunosuppressive macrophages is associated with the poor prognosis in breast cancer. Front Oncol, 2020. 10: p. 574787.
6	Yang, D., et al., Deletion of peroxiredoxin 6 potentiates lipopolysaccharide-induced acute lung injury in mice. Crit Care Med, 2011. 39(4): p. 756-64.
7	Dan, H., et al., RACK1 promotes cancer progression by increasing the M2/M1 macrophage ratio via the NF-kappaB pathway in oral squamous cell carcinoma. Mol Oncol, 2020. 14(4): p. 795-807.
8	He, C., et al., Cu,Zn-superoxide dismutase-mediated redox regulation of Jumonji domain containing 3 modulates macrophage polarization and pulmonary fibrosis. Am J Respir Cell Mol Biol, 2016. 55(1): p. 58-71.
9	He, C., et al., Accelerated development of pulmonary fibrosis via Cu,Zn-superoxide dismutase-induced alternative activation of macrophages. J Biol Chem, 2013. 288(28): p. 20745-57.
10	Laban, H., et al., VASP regulates leukocyte infiltration, polarization, and vascular repair after ischemia. J Cell Biol, 2018. 217(4): p. 1503-1519.
11	Lee, W.J., et al., M2 macrophage polarization mediates anti-inflammatory effects of endothelial nitric oxide signaling. Diabetes, 2015. 64(8): p. 2836-46.
